# Supplementary material for: Atypical Genotypes for Canine Agouti Signaling Protein Suggest Novel Chromosomal Rearrangement
Source: Genes (Basel). 2020 Jul 3;11(7):739. doi: 10.3390/genes11070739 (PMC7397341; doi:10.3390/genes11070739)
Supplement: Supplementary file 1 [file genes-11-00739-s001.zip]

Archive with 4 entries (4 files):
- Supplemental Materials/Figure S1.docx
- Supplemental Materials/Table S1 - ASIP Allele Frequencies by Cohort.xlsx
- Supplemental Materials/Table S2 - Primers used in verification Sanger sequencing.xlsx
- Supplemental Materials/Table S3 - Raw Data_ayt_SupplementalFile_Final.xlsx
