# Supplementary material for: Atypical Genotypes for Canine Agouti Signaling Protein Suggest Novel Chromosomal Rearrangement
Source: Genes (Basel). 2020 Jul 3;11(7):739. doi: 10.3390/genes11070739 (PMC7397341; doi:10.3390/genes11070739)
Supplement: Supplementary file 1 [file genes-11-00739-s001.zip › Supplemental Materials/Table S1 - ASIP Allele Frequencies by Cohort.xlsx]

## Sheet: Sheet1
Table S1: Overall frequencies of ASIP variants in each cohort
	ay	aw	at	a	A3+
WHTC	0.353	0.0784	0.511	0.0538	0.0038
WHAE	0.3619	0.0184	0.4147	0.0622	0.1428
