# Supplementary material for: Atypical Genotypes for Canine Agouti Signaling Protein Suggest Novel Chromosomal Rearrangement
Source: Genes (Basel). 2020 Jul 3;11(7):739. doi: 10.3390/genes11070739 (PMC7397341; doi:10.3390/genes11070739)
Supplement: Supplementary file 1 [file genes-11-00739-s001.zip › Supplemental Materials/Table S2 - Primers used in verification Sanger sequencing.xlsx]

## Sheet: Sheet1
Table S2: Primers used in verification Sanger sequencing
ay
f1- 5'-GTC CCC TGT GGT CAT GAA GT-3'
r1- 5'-AGC ATC TGG GAC TGA GAA CG-3'
f2- 5'-AAG TGT TCA TGG GTT TGG AG-3'
r2- 5'-GGA TCC CCA AAG CCG TAC T-3'
at
f1- 5'-GGC CTT TAA AGT TTG CGA TG-3'
r1- 5'-GCC CAT CAA AAG ACA CCA T-3'
f2- 5'-GCA TTT CTT GCA GGG TAA GG-3'
r2- 5'-GAC TCC ATC CCG GGT CT-3'
