# Supplementary material for: Atypical Genotypes for Canine Agouti Signaling Protein Suggest Novel Chromosomal Rearrangement
Source: Genes (Basel). 2020 Jul 3;11(7):739. doi: 10.3390/genes11070739 (PMC7397341; doi:10.3390/genes11070739)
Supplement: Supplementary file 1 [file genes-11-00739-s001.zip › Supplemental Materials/Table S3 - Raw Data_ayt_SupplementalFile_Final.xlsx]

## Sheet: WHAE
Dog_ID	MC1R_recessive_yellow	CBD103_ky	ASIP_yellow	ASIP_black-and-tan	ASIP_recessive_black
Anatolian Shepherd_1	A1/A2	A1/A1	A2/A2	A1/A2	A1/A1
Anatolian Shepherd_2	A1/A1	A1/A1	A2/A2	A1/A1	A1/A1
Anatolian Shepherd_3	A1/A1	A1/A1	A2/A2	A1/A1	A1/A1
Anatolian Shepherd_4	A1/A1	A1/A1	A2/A2	A1/A1	A1/A1
Anatolian Shepherd_5	A1/A2	A1/A1	A2/A2	A1/A1	A1/A1
Anatolian Shepherd_6	A1/A2	A1/A1	A2/A2	A1/A1	A1/A1
Anatolian Shepherd_7	A1/A1	A1/A1	A2/A2	A1/A1	A1/A1
Anatolian Shepherd_8	A1/A1	A1/A1	A2/A2	A1/A1	A1/A1
Anatolian Shepherd_9	A1/A1	A1/A1	A2/A2	A1/A1	A1/A1
Anatolian Shepherd_10	A1/A2	A1/A1	A2/A2	A1/A1	A1/A1
Anatolian Shepherd_11	A1/A1	A1/A1	A2/A2	A1/A1	A1/A1
Anatolian Shepherd_12	A1/A1	A1/A1	A2/A2	A1/A1	A1/A1
Anatolian Shepherd_13	A1/A2	A1/A1	A2/A2	A1/A1	A1/A1
Anatolian Shepherd_14	A1/A1	A1/A1	A2/A2	A1/A1	A1/A1
Anatolian Shepherd_15	A1/A2	A1/A1	A2/A2	A1/A1	A1/A1
Anatolian Shepherd_16	A1/A1	A1/A2	A1/A2	A1/A2	A1/A1
Anatolian Shepherd_17	A1/A2	A1/A2	A1/A2	A1/A2	A1/A1
Anatolian Shepherd_18	A1/A2	A1/A1	A1/A2	A1/A1	A1/A1
Basenji_1	A1/A1	A1/A2	A2/A2	A1/A2	A1/A1
Basenji_2	A1/A1	A1/A2	A1/A2	A1/A1	A1/A1
Basenji_3	A1/A1	A1/A1	A2/A2	A1/A1	A1/A1
Basenji_4	A1/A1	A1/A1	A2/A2	A1/A1	A1/A1
Basenji_5	A1/A1	A1/A2	A2/A2	A1/A1	A1/A1
Basenji_6	A1/A1	A1/A2	A2/A2	A1/A1	A1/A1
Basenji_7	A2/A2	A1/A1	A2/A2	A1/A1	A1/A1
Basenji_8	A1/A1	A1/A1	A2/A2	A1/A1	A1/A1
Basenji_9	A1/A2	A1/A1	A2/A2	A1/A1	A1/A1
Basenji_10	A2/A2	A1/A1	A2/A2	A1/A1	A1/A1
Basenji_11	A1/A1	A1/A1	A2/A2	A1/A1	A1/A1
Basenji_12	A1/A1	A1/A2	A2/A2	A1/A1	A1/A1
Basenji_13	A1/A1	A1/A1	A2/A2	A1/A1	A1/A1
Basenji_14	A1/A1	A1/A1	A2/A2	A1/A1	A1/A1
Basenji_15	A1/A1	A1/A1	A2/A2	A1/A1	A1/A1
Basenji_16	A1/A1	A1/A1	A2/A2	A1/A1	A1/A1
Basenji_17	A1/A1	A1/A1	A2/A2	A1/A1	A1/A1
Basenji_18	A1/A1	A1/A1	A2/A2	A1/A1	A1/A1
Basenji_19	A1/A1	A1/A2	A2/A2	A1/A1	A1/A1
Basenji_20	A1/A1	A1/A2	A2/A2	A1/A1	A1/A1
Basenji_21	A1/A1	A1/A2	A2/A2	A1/A1	A1/A1
Basenji_22	A1/A1	A1/A1	A2/A2	A1/A1	A1/A1
Basenji_23	A1/A1	A1/A1	A2/A2	A1/A1	A1/A1
Basenji_24	A1/A1	A1/A1	A2/A2	A1/A1	A1/A1
Basenji_25	A1/A1	A1/A1	A1/A2	A1/A2	A1/A1
Basenji_26	A1/A1	A1/A1	A1/A2	A1/A2	A1/A1
Basenji_27	A1/A1	A1/A1	A1/A2	A1/A2	A1/A1
Basenji_28	A1/A1	A1/A1	A1/A2	A1/A2	A1/A1
Basenji_29	A1/A1	A1/A1	A1/A2	A1/A2	A1/A1
Basenji_30	A1/A1	A1/A1	A1/A2	A1/A2	A1/A1
Basenji_31	A1/A2	A1/A1	A1/A2	A1/A2	A1/A1
Basenji_32	A1/A1	A1/A1	A1/A2	A1/A2	A1/A1
Basenji_33	A1/A1	A1/A1	A1/A2	A1/A2	A1/A1
Basenji_34	A1/A2	A1/A1	A1/A2	A1/A2	A1/A1
Basenji_35	A1/A1	A1/A1	A1/A2	A1/A2	A1/A1
Basenji_36	A1/A1	A1/A1	A1/A2	A1/A2	A1/A1
Basenji_37	A1/A1	A1/A1	A1/A2	A1/A2	A1/A1
Basenji_38	A1/A1	A1/A1	A1/A2	A1/A2	A1/A1
Basenji_39	A1/A1	A1/A1	A1/A2	A1/A2	A1/A1
Basenji_40	A1/A1	A1/A1	A1/A2	A1/A2	A1/A1
Basenji_41	A1/A1	A1/A1	A1/A2	A1/A2	A1/A1
Basenji_42	A1/A1	A1/A1	A1/A2	A1/A2	A1/A1
Basenji_43	A1/A1	A1/A1	A1/A2	A1/A2	A1/A1
Basenji_44	A1/A1	A1/A1	A1/A2	A1/A2	A1/A1
Basenji_45	A1/A1	A1/A2	A1/A2	A1/A2	A1/A1
Basenji_46	A1/A1	A1/A2	A1/A2	A1/A2	A1/A1
Basenji_47	A1/A1	A1/A2	A1/A2	A1/A2	A1/A1
Basenji_48	A1/A1	A1/A1	A1/A2	A1/A2	A1/A1
Basenji_49	A1/A1	A1/A2	A1/A2	A1/A2	A1/A1
Basenji_50	A1/A1	A1/A1	A1/A2	A1/A2	A1/A1
Basenji_51	A1/A1	A1/A1	A1/A2	A1/A2	A1/A1
Basenji_52	A1/A1	A1/A1	A1/A2	A1/A2	A1/A1
Basenji_53	A1/A1	A1/A2	A1/A2	A1/A2	A1/A1
Basenji_54	A1/A1	A1/A1	A1/A2	A1/A2	A1/A1
Basenji_55	A1/A1	A1/A1	A1/A1	A2/A2	A1/A1
Basenji_56	A1/A2	A1/A1	A1/A1	A2/A2	A1/A1
Basenji_57	A1/A1	A1/A1	A1/A1	A2/A2	A1/A1
Basenji_58	A1/A1	A1/A1	A1/A1	A2/A2	A1/A1
Basenji_59	A1/A1	A1/A1	A1/A1	A2/A2	A1/A1
Basenji_60	A1/A1	A1/A1	A1/A1	A2/A2	A1/A1
Basenji_61	A1/A1	A1/A1	A1/A1	A2/A2	A1/A1
Basenji_62	A1/A1	A1/A1	A1/A1	A2/A2	A1/A1
Basenji_63	A1/A1	A1/A2	A1/A1	A2/A2	A1/A1
Basenji_64	A1/A1	A1/A1	A1/A1	A2/A2	A1/A1
Basenji_65	A1/A1	A1/A1	A1/A2	A1/A2	A1/A2
Basenji_66	A1/A1	A1/A1	A1/A2	A1/A2	A1/A2
Basenji_67	A1/A1	A1/A1	A1/A2	A1/A2	A1/A2
Basenji_68	A1/A1	A1/A1	A1/A1	A2/A2	A1/A2
Basenji_69	A1/A1	A1/A1	A1/A1	A2/A2	A1/A2
Basenji_70	A1/A1	A1/A2	A2/A2	A1/A1
Basenji_71	A1/A1	A1/A2	A2/A2	A1/A1
Basenji_72	A1/A1	A1/A1	A1/A2	A1/A2
Basenji_73	A1/A1	A1/A1	A1/A2	A1/A2
Basenji_74	A1/A1	A1/A1	A1/A2	A1/A2
Berger Picard_1	A1/A1	A1/A1	A2/A2	A1/A1	A1/A1
Berger Picard_2	A1/A1	A1/A2	A2/A2	A1/A1	A1/A1
Berger Picard_3	A1/A1	A1/A2	A2/A2	A1/A1	A1/A1
Berger Picard_4	A1/A1	A1/A1	A2/A2	A1/A1	A1/A1
Berger Picard_5	A1/A1	A1/A2	A2/A2	A1/A1	A1/A1
Berger Picard_6	A1/A1	A1/A1	A2/A2	A1/A1	A1/A1
Berger Picard_7	A1/A1	A1/A2	A2/A2	A1/A1	A1/A1
Boston Terrier_1	A1/A1	A1/A2	A2/A2	A1/A1	A1/A1
Boston Terrier_2	A1/A1	A1/A2	A2/A2	A1/A1	A1/A1
Boston Terrier_3	A1/A1	A1/A2	A2/A2	A1/A1	A1/A1
Boston Terrier_4	A1/A1	A1/A2	A2/A2	A1/A1	A1/A1
Boston Terrier_5	A1/A1	A1/A2	A2/A2	A1/A1	A1/A1
Boston Terrier_6	A1/A1	A1/A2	A2/A2	A1/A1	A1/A1
Boston Terrier_7	A1/A1	A1/A2	A2/A2	A1/A1	A1/A1
Boston Terrier_8	A1/A1	A1/A2	A2/A2	A1/A1	A1/A1
Boston Terrier_9	A1/A1	A1/A2	A2/A2	A1/A1	A1/A1
Boston Terrier_10	A1/A1	A1/A2	A2/A2	A1/A1	A1/A1
Boston Terrier_11	A1/A1	A1/A2	A2/A2	A1/A1	A1/A1
Boston Terrier_12	A1/A1	A1/A2	A2/A2	A1/A1	A1/A1
Boston Terrier_13	A1/A1	A1/A2	A2/A2	A1/A1	A1/A1
Boston Terrier_14	A1/A1	A1/A2	A2/A2	A1/A1	A1/A1
Boston Terrier_15	A1/A1	A1/A2	A2/A2	A1/A1	A1/A1
Boston Terrier_16	A1/A1	A1/A2	A2/A2	A1/A1	A1/A1
Boston Terrier_17	A1/A1	A1/A2	A2/A2	A1/A1	A1/A1
Boston Terrier_18	A1/A1	A1/A2	A2/A2	A1/A1	A1/A1
Boston Terrier_19	A1/A1	A1/A2	A2/A2	A1/A1	A1/A1
Boston Terrier_20	A1/A1	A1/A2	A2/A2	A1/A1	A1/A1
Boston Terrier_21	A1/A1	A1/A2	A2/A2	A1/A1	A1/A1
Boston Terrier_22	A1/A2	A1/A2	A2/A2	A1/A1	A1/A1
Boston Terrier_23	A1/A1	A1/A2	A2/A2	A1/A1	A1/A1
Boston Terrier_24	A1/A1	A1/A2	A2/A2	A1/A1	A1/A1
Boston Terrier_25	A1/A1	A1/A2	A2/A2	A1/A1	A1/A1
Boston Terrier_26	A1/A2	A1/A2	A2/A2	A1/A1	A1/A1
Boston Terrier_27	A1/A1	A1/A2	A2/A2	A1/A1	A1/A1
Boston Terrier_28	A1/A1	A1/A2	A2/A2	A1/A1	A1/A1
Boston Terrier_29	A1/A1	A1/A2	A2/A2	A1/A1	A1/A1
Boston Terrier_30	A1/A1	A1/A2	A2/A2	A1/A1	A1/A1
Boston Terrier_31	A1/A1	A1/A2	A2/A2	A1/A1	A1/A1
Boston Terrier_32	A1/A1	A1/A2	A2/A2	A1/A1	A1/A1
Boston Terrier_33	A1/A1	A1/A2	A2/A2	A1/A1	A1/A1
Boston Terrier_34	A1/A1	A1/A2	A2/A2	A1/A1	A1/A1
Boston Terrier_35	A1/A1	A1/A2	A2/A2	A1/A1	A1/A1
Boston Terrier_36	A1/A1	A1/A2	A2/A2	A1/A1	A1/A1
Boston Terrier_37	A1/A1	A1/A2	A2/A2	A1/A1	A1/A1
Boston Terrier_38	A1/A1	A1/A2	A2/A2	A1/A1	A1/A1
Boston Terrier_39	A1/A1	A1/A2	A2/A2	A1/A1	A1/A1
Boston Terrier_40	A1/A1	A1/A2	A2/A2	A1/A1	A1/A1
Boston Terrier_41	A1/A1	A1/A2	A2/A2	A1/A1	A1/A1
Boston Terrier_42	A1/A1	A1/A2	A2/A2	A1/A1	A1/A1
Boston Terrier_43	A1/A1	A1/A2	A2/A2	A1/A1	A1/A1
Boston Terrier_44	A1/A1	A1/A2	A2/A2	A1/A1	A1/A1
Boston Terrier_45	A1/A1	A1/A2	A2/A2	A1/A1	A1/A1
Boston Terrier_46	A1/A2	A1/A2	A2/A2	A1/A1	A1/A1
Boston Terrier_47	A1/A1	A1/A2	A2/A2	A1/A1	A1/A1
Boston Terrier_48	A1/A1	A1/A2	A2/A2	A1/A1	A1/A1
Boston Terrier_49	A1/A1	A1/A2	A2/A2	A1/A1	A1/A1
Boston Terrier_50	A1/A1	A1/A2	A2/A2	A1/A1	A1/A1
Boston Terrier_51	A1/A1	A1/A2	A2/A2	A1/A1	A1/A1
Boston Terrier_52	A1/A1	A1/A2	A2/A2	A1/A1	A1/A1
Boston Terrier_53	A1/A1	A1/A2	A2/A2	A1/A1	A1/A1
Boston Terrier_54	A1/A1	A1/A2	A2/A2	A1/A1	A1/A1
Boston Terrier_55	A1/A1	A1/A2	A2/A2	A1/A1	A1/A1
Boston Terrier_56	A1/A1	A1/A2	A2/A2	A1/A1	A1/A1
Boston Terrier_57	A1/A1	A1/A2	A2/A2	A1/A1	A1/A1
Boston Terrier_58	A1/A1	A1/A2	A2/A2	A1/A1	A1/A1
Boston Terrier_59	A1/A1	A1/A2	A2/A2	A1/A1	A1/A1
Boston Terrier_60	A1/A1	A1/A2	A2/A2	A1/A1	A1/A1
Boston Terrier_61	A1/A1	A1/A2	A2/A2	A1/A1	A1/A1
Boston Terrier_62	A1/A1	A1/A2	A2/A2	A1/A1	A1/A1
Boston Terrier_63	A1/A1	A1/A2	A2/A2	A1/A1	A1/A1
Boston Terrier_64	A1/A1	A1/A2	A2/A2	A1/A1	A1/A1
Boston Terrier_65	A1/A1	A1/A2	A2/A2	A1/A1	A1/A1
Boston Terrier_66	A1/A1	A1/A2	A2/A2	A1/A1	A1/A1
Boston Terrier_67	A1/A1	A1/A2	A2/A2	A1/A1	A1/A1
Boston Terrier_68	A1/A1	A1/A2	A2/A2	A1/A1	A1/A1
Boston Terrier_69	A1/A1	A1/A2	A2/A2	A1/A1	A1/A1
Boston Terrier_70	A1/A1	A1/A2	A2/A2	A1/A1	A1/A1
Boston Terrier_71	A1/A1	A1/A2	A2/A2	A1/A1	A1/A1
Boston Terrier_72	A1/A1	A1/A2	A2/A2	A1/A1	A1/A1
Boston Terrier_73	A1/A1	A1/A2	A2/A2	A1/A1	A1/A1
Boston Terrier_74	A1/A1	A1/A2	A2/A2	A1/A1	A1/A1
Boston Terrier_75	A1/A1	A1/A2	A2/A2	A1/A1	A1/A1
Boston Terrier_76	A1/A1	A1/A2	A2/A2	A1/A1	A1/A1
Boston Terrier_77	A1/A1	A1/A2	A2/A2	A1/A1	A1/A1
Boston Terrier_78	A1/A1	A1/A2	A2/A2	A1/A1	A1/A1
Boston Terrier_79	A1/A1	A1/A2	A2/A2	A1/A1	A1/A1
Boston Terrier_80	A1/A1	A1/A2	A2/A2	A1/A1	A1/A1
Boston Terrier_81	A1/A1	A1/A2	A2/A2	A1/A1	A1/A1
Boston Terrier_82	A1/A1	A1/A2	A2/A2	A1/A1	A1/A1
Boston Terrier_83	A1/A1	A1/A2	A2/A2	A1/A1	A1/A1
Boston Terrier_84	A1/A1	A1/A2	A2/A2	A1/A1	A1/A1
Boston Terrier_85	A1/A1	A1/A2	A2/A2	A1/A1	A1/A1
Boston Terrier_86	A1/A1	A1/A2	A2/A2	A1/A1	A1/A1
Boston Terrier_87	A1/A1	A1/A2	A2/A2	A1/A1	A1/A1
Boston Terrier_88	A1/A1	A1/A2	A2/A2	A1/A1	A1/A1
Boston Terrier_89	A1/A1	A1/A2	A2/A2	A1/A1	A1/A1
Boston Terrier_90	A1/A1	A1/A2	A1/A2	A1/A2	A1/A1
Boston Terrier_91	A1/A1	A1/A2	A1/A2	A1/A2	A1/A1
Boston Terrier_92	A1/A1	A1/A2	A1/A2	A1/A2	A1/A1
Boston Terrier_93	A1/A1	A1/A2	A1/A1	A2/A2	A1/A1
Boston Terrier_94	A1/A1	A1/A2	A1/A2	A1/A2	A1/A2
Brussels Griffon_1	A1/A1	A1/A1	A2/A2	A1/A1	A1/A1
Brussels Griffon_2	A1/A1	A1/A2	A2/A2	A1/A1	A1/A1
Brussels Griffon_3	A1/A1	A2/A2	A2/A2	A1/A1	A1/A1
Brussels Griffon_4	A1/A1	A2/A2	A2/A2	A1/A1	A1/A1
Brussels Griffon_5	A1/A1	A2/A2	A2/A2	A1/A1	A1/A1
Brussels Griffon_6	A1/A1	A1/A1	A2/A2	A1/A1	A1/A1
Brussels Griffon_7	A1/A1	A1/A1	A2/A2	A1/A1	A1/A1
Brussels Griffon_8	A1/A1	A1/A1	A2/A2	A1/A1	A1/A1
Brussels Griffon_9	A1/A1	A1/A1	A2/A2	A1/A1	A1/A1
Brussels Griffon_10	A1/A1	A1/A2	A2/A2	A1/A1	A1/A1
Brussels Griffon_11	A1/A1	A1/A1	A2/A2	A1/A1	A1/A1
Brussels Griffon_12	A1/A1	A1/A1	A2/A2	A1/A1	A1/A1
Brussels Griffon_13	A1/A1	A1/A2	A2/A2	A1/A1	A1/A1
Brussels Griffon_14	A1/A1	A1/A2	A2/A2	A1/A1	A1/A1
Brussels Griffon_15	A1/A1	A1/A1	A2/A2	A1/A1	A1/A1
Brussels Griffon_16	A1/A1	A1/A1	A2/A2	A1/A1	A1/A1
Brussels Griffon_17	A1/A1	A1/A1	A2/A2	A1/A1	A1/A1
Brussels Griffon_18	A1/A1	A1/A1	A2/A2	A1/A1	A1/A1
Brussels Griffon_19	A1/A1	A1/A1	A2/A2	A1/A1	A1/A1
Brussels Griffon_20	A1/A1	A1/A1	A2/A2	A1/A1	A1/A1
Brussels Griffon_21	A1/A1	A1/A1	A2/A2	A1/A1	A1/A1
Brussels Griffon_22	A1/A1	A1/A1	A2/A2	A1/A1	A1/A1
Brussels Griffon_23	A1/A1	A1/A1	A2/A2	A1/A1	A1/A1
Brussels Griffon_24	A1/A1	A1/A1	A2/A2	A1/A1	A1/A1
Brussels Griffon_25	A1/A1	A1/A1	A2/A2	A1/A1	A1/A1
Brussels Griffon_26	A1/A1	A1/A1	A2/A2	A1/A1	A1/A1
Brussels Griffon_27	A1/A1	A1/A1	A2/A2	A1/A1	A1/A1
Brussels Griffon_28	A1/A1	A1/A1	A2/A2	A1/A1	A1/A1
Brussels Griffon_29	A1/A1	A1/A1	A2/A2	A1/A1	A1/A1
Brussels Griffon_30	A1/A1	A1/A1	A2/A2	A1/A1	A1/A1
Brussels Griffon_31	A1/A2	A1/A2	A1/A2	A1/A2	A1/A1
Brussels Griffon_32	A1/A1	A1/A2	A1/A2	A1/A2	A1/A1
Brussels Griffon_33	A1/A1	A1/A1	A1/A2	A1/A2	A1/A1
Brussels Griffon_34	A1/A1	A1/A1	A1/A2	A1/A2	A1/A1
Brussels Griffon_35	A1/A1	A1/A1	A1/A2	A1/A2	A1/A1
Brussels Griffon_36	A1/A1	A1/A1	A1/A2	A1/A2	A1/A1
Brussels Griffon_37	A1/A1	A1/A1	A1/A2	A1/A2	A1/A1
Brussels Griffon_38	A1/A1	A1/A1	A1/A2	A1/A2	A1/A1
Brussels Griffon_39	A1/A1	A1/A1	A1/A1	A2/A2	A1/A1
Brussels Griffon_40	A1/A1	A1/A1	A1/A1	A2/A2	A1/A1
Brussels Griffon_41	A1/A1	A1/A1	A1/A1	A2/A2	A1/A1
Brussels Griffon_42	A1/A1	A1/A1	A1/A1	A2/A2	A1/A1
Brussels Griffon_43	A1/A1	A1/A1	A1/A1	A2/A2	A1/A1
Brussels Griffon_44	A1/A1	A1/A1	A1/A1	A2/A2	A1/A1
Dogo Argentino_1	A1/A1	A1/A2	A2/A2	A1/A1	A1/A1
Dogo Argentino_2	A1/A2	A1/A2	A2/A2	A1/A1	A1/A1
Dogo Argentino_3	A1/A2	A1/A2	A2/A2	A1/A1	A1/A1
Dogo Argentino_4	A1/A1	A1/A2	A2/A2	A1/A1	A1/A1
Dogo Argentino_5	A1/A1	A1/A2	A2/A2	A1/A2	A1/A1
Dogo Argentino_6	A1/A1	A1/A2	A2/A2	A1/A2	A1/A1
Dogo Argentino_7	A1/A1	A1/A2	A2/A2	A1/A2	A1/A1
Dogo Argentino_8	A1/A1	A1/A2	A2/A2	A1/A2	A1/A1
Dogo Argentino_9	A1/A1	A1/A2	A2/A2	A1/A2	A1/A1
Dogo Argentino_10	A1/A1	A1/A2	A2/A2	A2/A2	A1/A1
Dogo Argentino_11	A1/A1	A1/A2	A1/A2	A2/A2	A1/A1
East-Siberian Laika_1	A1/A1	A1/A1	A2/A2	A1/A1	A1/A1
East-Siberian Laika_2	A1/A1	A1/A1	A1/A2	A2/A2	A1/A1
East-Siberian Laika_3	A1/A1	A1/A1	A2/A2	A1/A2	A1/A1
East-Siberian Laika_4	A1/A1	A1/A1	A1/A1	A1/A1	A1/A1
East-Siberian Laika_5	A1/A1	A1/A1	A1/A2	A1/A1	A1/A1
East-Siberian Laika_6	A1/A1	A1/A1	A1/A2	A1/A2	A1/A2
East-Siberian Laika_7	A1/A1	A1/A1	A1/A2	A2/A2	A1/A1
East-Siberian Laika_8	A1/A1	A1/A1	A1/A2	A2/A2
East-Siberian Laika_9	A1/A1	A1/A1	A1/A2	A2/A2	A1/A1
East-Siberian Laika_10	A1/A1	A1/A1	A2/A2	A2/A2	A1/A1
East-Siberian Laika_11	A1/A1	A1/A1	A1/A2	A2/A2	A1/A1
East-Siberian Laika_12	A1/A1	A1/A1	A1/A2	A2/A2	A1/A2
East-Siberian Laika_13	A1/A1	A1/A1	A1/A2	A2/A2	A1/A2
East-Siberian Laika_14	A1/A1	A1/A1	A1/A2	A2/A2
East-Siberian Laika_15	A1/A1	A1/A1	A1/A1	A1/A1	A1/A1
East-Siberian Laika_16	A1/A1	A1/A1	A1/A1	A1/A1	A1/A1
East-Siberian Laika_17	A1/A1	A1/A1	A1/A1	A1/A1	A1/A1
East-Siberian Laika_18	A1/A1	A1/A1	A1/A1	A1/A1	A1/A1
East-Siberian Laika_19	A1/A1	A1/A1	A1/A1	A1/A1	A1/A1
East-Siberian Laika_20	A1/A1	A1/A1	A1/A2	A1/A1	A1/A1
East-Siberian Laika_21	A1/A1	A1/A1	A1/A2	A1/A1	A1/A1
East-Siberian Laika_22	A1/A1	A1/A1	A1/A2	A1/A1	A1/A1
East-Siberian Laika_23	A1/A1	A1/A2	A1/A2	A1/A1	A1/A1
East-Siberian Laika_24	A1/A1	A1/A1	A1/A2	A1/A1	A1/A1
East-Siberian Laika_25	A1/A1	A1/A1	A1/A2	A1/A1	A1/A1
East-Siberian Laika_26	A1/A1	A1/A1	A1/A2	A1/A1	A1/A1
East-Siberian Laika_27	A1/A1	A1/A1	A1/A2	A1/A1	A1/A1
East-Siberian Laika_28	A1/A1	A1/A1	A2/A2	A1/A1	A1/A1
East-Siberian Laika_29	A1/A1	A1/A1	A2/A2	A1/A1	A1/A1
East-Siberian Laika_30	A1/A1	A1/A1	A2/A2	A1/A1	A1/A1
East-Siberian Laika_31	A1/A1	A1/A1	A2/A2	A1/A2	A1/A1
East-Siberian Laika_32	A1/A1	A1/A1	A2/A2	A1/A2	A1/A1
East-Siberian Laika_33	A1/A1	A1/A1	A2/A2	A1/A2	A1/A1
East-Siberian Laika_34	A1/A1	A1/A1	A2/A2	A1/A2	A1/A1
East-Siberian Laika_35	A1/A1	A1/A1	A1/A1	A1/A2	A1/A1
East-Siberian Laika_36	A1/A1	A1/A1	A1/A1	A1/A2	A1/A1
East-Siberian Laika_37	A1/A1	A1/A1	A1/A1	A1/A2	A1/A1
East-Siberian Laika_38	A1/A1	A1/A1	A1/A1	A1/A2	A1/A1
East-Siberian Laika_39	A1/A1	A1/A1	A1/A1	A1/A2	A1/A1
East-Siberian Laika_40	A1/A1	A1/A1	A1/A1	A1/A2	A1/A1
East-Siberian Laika_41	A1/A1	A1/A1	A1/A2	A1/A2	A1/A1
East-Siberian Laika_42	A1/A1	A1/A1	A1/A2	A1/A2	A1/A1
East-Siberian Laika_43	A1/A1	A1/A1	A1/A2	A1/A2	A1/A1
East-Siberian Laika_44	A1/A1	A1/A1	A1/A2	A1/A2	A1/A1
East-Siberian Laika_45	A1/A1	A1/A1	A1/A2	A1/A2	A1/A1
East-Siberian Laika_46	A1/A1	A1/A1	A1/A2	A1/A2	A1/A1
East-Siberian Laika_47	A1/A1	A1/A1	A1/A2	A1/A2	A1/A1
East-Siberian Laika_48	A1/A1	A1/A1	A1/A2	A1/A2	A1/A1
East-Siberian Laika_49	A1/A1	A1/A1	A1/A2	A1/A2	A1/A1
East-Siberian Laika_50	A1/A1	A1/A1	A1/A2	A1/A2	A1/A1
East-Siberian Laika_51	A1/A1	A1/A1	A1/A2	A1/A2	A1/A1
East-Siberian Laika_52	A1/A1	A1/A2	A1/A2	A1/A2	A1/A1
East-Siberian Laika_53	A1/A1	A1/A1	A1/A2	A1/A2	A1/A1
East-Siberian Laika_54	A1/A1	A1/A1	A1/A2	A1/A2	A1/A1
East-Siberian Laika_55	A1/A1	A1/A2	A1/A2	A1/A2	A1/A1
East-Siberian Laika_56	A1/A1	A1/A1	A1/A2	A1/A2	A1/A1
East-Siberian Laika_57	A1/A1	A1/A1	A1/A2	A1/A2	A1/A1
East-Siberian Laika_58	A1/A1	A1/A1	A1/A2	A1/A2	A1/A1
East-Siberian Laika_59	A1/A1	A1/A1	A1/A2	A1/A2	A1/A1
East-Siberian Laika_60	A1/A1	A1/A2	A1/A2	A1/A2	A1/A2
East-Siberian Laika_61	A1/A1	A1/A1	A1/A2	A1/A2	A1/A2
East-Siberian Laika_62	A1/A1	A1/A1	A1/A2	A1/A2	A1/A2
East-Siberian Laika_63	A1/A1	A1/A1	A1/A2	A1/A2	A1/A2
East-Siberian Laika_64	A1/A1	A1/A1	A1/A2	A1/A2	A1/A2
East-Siberian Laika_65	A1/A1	A1/A1	A1/A2	A1/A2	A1/A2
East-Siberian Laika_66	A1/A1	A1/A1	A1/A2	A1/A2	A1/A2
East-Siberian Laika_67	A1/A1	A1/A1	A1/A2	A1/A2	A1/A2
East-Siberian Laika_68	A1/A1	A1/A1	A1/A2	A1/A2	A1/A2
East-Siberian Laika_69	A1/A1	A1/A1	A1/A2	A1/A2	A1/A2
East-Siberian Laika_70	A1/A1	A1/A1	A1/A1	A1/A2	A1/A2
East-Siberian Laika_71	A1/A1	A1/A1	A1/A1	A1/A2	A1/A2
East-Siberian Laika_72	A1/A1	A1/A1	A1/A1	A1/A2	A1/A2
East-Siberian Laika_73	A1/A1	A1/A1	A1/A1	A1/A2	A1/A2
East-Siberian Laika_74	A1/A1	A1/A1	A1/A1	A1/A2	A1/A2
East-Siberian Laika_75	A1/A1	A1/A1	A1/A1	A1/A2	A1/A2
East-Siberian Laika_76	A1/A1	A1/A1	A1/A2	A2/A2	A1/A2
East-Siberian Laika_77	A1/A1	A1/A1	A1/A1	A2/A2	A1/A2
East-Siberian Laika_78	A1/A1	A1/A1	A1/A1	A2/A2	A1/A2
East-Siberian Laika_79	A1/A1	A1/A1	A1/A1	A2/A2	A1/A2
East-Siberian Laika_80	A1/A1	A1/A1	A1/A1	A2/A2	A1/A2
East-Siberian Laika_81	A1/A1	A1/A1	A1/A1	A2/A2	A1/A2
East-Siberian Laika_82	A1/A1	A1/A1	A1/A1	A2/A2	A2/A2
East-Siberian Laika_83	A1/A1	A1/A1	A1/A1	A2/A2	A2/A2
East-Siberian Laika_84	A1/A1	A1/A1	A1/A1	A2/A2	A2/A2
East-Siberian Laika_85	A1/A1	A1/A1	A1/A1	A2/A2	A2/A2
East-Siberian Laika_86	A1/A1	A1/A1	A1/A1	A2/A2	A2/A2
East-Siberian Laika_87	A1/A1	A1/A1	A1/A1	A2/A2	A2/A2
East-Siberian Laika_88	A1/A1	A1/A1	A1/A1	A1/A1
East-Siberian Laika_89	A1/A1	A1/A1	A1/A1	A1/A1
East-Siberian Laika_90	A1/A1	A1/A1	A1/A1	A1/A1
East-Siberian Laika_91	A1/A1	A1/A2	A1/A2	A1/A1
East-Siberian Laika_92	A1/A1	A1/A1	A1/A2	A1/A1
East-Siberian Laika_93	A1/A1	A1/A2	A1/A2	A1/A1
East-Siberian Laika_94	A1/A1	A1/A1	A2/A2	A1/A1
East-Siberian Laika_95	A1/A1	A1/A1	A1/A1	A1/A2
East-Siberian Laika_96	A1/A1	A1/A1	A1/A1	A1/A2
East-Siberian Laika_97	A1/A1	A1/A1	A1/A1	A1/A2
East-Siberian Laika_98	A1/A1	A1/A1	A1/A1	A1/A2
East-Siberian Laika_99	A1/A1	A1/A1	A1/A2	A1/A2
East-Siberian Laika_100	A1/A1	A1/A1	A1/A2	A1/A2
East-Siberian Laika_101	A1/A2	A1/A1	A1/A2	A1/A2
East-Siberian Laika_102	A1/A1	A1/A1	A1/A2	A1/A2
East-Siberian Laika_103	A1/A1	A1/A1	A1/A2	A1/A2
East-Siberian Laika_104	A1/A1	A1/A2	A1/A2	A1/A2
East-Siberian Laika_105	A1/A1	A1/A2	A1/A2	A1/A2
East-Siberian Laika_106	A1/A1	A1/A2	A1/A2	A1/A2
East-Siberian Laika_107	A1/A1	A1/A2	A1/A2	A1/A2
East-Siberian Laika_108	A1/A1	A1/A1	A1/A1	A2/A2
East-Siberian Laika_109	A1/A1	A1/A1	A1/A1	A2/A2
Great Dane_1	A1/A1	A2/A2	A1/A1	A1/A1	A1/A1
Great Dane_2	A1/A1	A2/A2	A1/A2	A1/A1	A1/A1
Great Dane_3	A1/A1	A1/A1	A1/A2	A1/A1	A1/A1
Great Dane_4	A1/A1	A2/A2	A1/A2	A1/A1	A1/A1
Great Dane_5	A1/A1	A2/A2	A1/A2	A1/A1	A1/A1
Great Dane_6	A1/A1	A2/A2	A1/A2	A1/A1	A1/A1
Great Dane_7	A1/A1	A1/A2	A2/A2	A1/A1	A1/A1
Great Dane_8	A1/A1	A1/A2	A2/A2	A1/A1	A1/A1
Great Dane_9	A1/A1	A2/A2	A2/A2	A1/A1	A1/A1
Great Dane_10	A1/A1	A1/A2	A2/A2	A1/A1	A1/A1
Great Dane_11	A1/A1	A2/A2	A2/A2	A1/A1	A1/A1
Great Dane_12	A1/A1	A1/A1	A2/A2	A1/A1	A1/A1
Great Dane_13	A1/A1	A1/A1	A2/A2	A1/A1	A1/A1
Great Dane_14	A1/A1	A2/A2	A2/A2	A1/A1	A1/A1
Great Dane_15	A1/A1	A2/A2	A2/A2	A1/A1	A1/A1
Great Dane_16	A1/A1	A1/A2	A2/A2	A1/A1	A1/A1
Great Dane_17	A1/A1	A2/A2	A2/A2	A1/A1	A1/A1
Great Dane_18	A1/A1	A2/A2	A2/A2	A1/A1	A1/A1
Great Dane_19	A1/A1	A1/A2	A2/A2	A1/A1	A1/A1
Great Dane_20	A1/A1	A1/A2	A2/A2	A1/A1	A1/A1
Great Dane_21	A1/A1	A1/A2	A2/A2	A1/A1	A1/A1
Great Dane_22	A1/A1	A1/A1	A2/A2	A1/A1	A1/A1
Great Dane_23	A1/A1	A2/A2	A2/A2	A1/A1	A1/A1
Great Dane_24	A1/A1	A2/A2	A2/A2	A1/A1	A1/A1
Great Dane_25	A1/A1	A1/A2	A2/A2	A1/A1	A1/A1
Great Dane_26	A1/A1	A2/A2	A2/A2	A1/A1	A1/A1
Great Dane_27	A1/A1	A2/A2	A2/A2	A1/A1	A1/A1
Great Dane_28	A1/A1	A1/A1	A2/A2	A1/A1	A1/A1
Great Dane_29	A1/A1	A1/A1	A2/A2	A1/A1	A1/A1
Great Dane_30	A1/A1	A2/A2	A2/A2	A1/A1	A1/A1
Great Dane_31	A1/A1	A2/A2	A2/A2	A1/A1	A1/A1
Great Dane_32	A1/A1	A2/A2	A2/A2	A1/A1	A1/A1
Great Dane_33	A1/A1	A1/A1	A2/A2	A1/A1	A1/A1
Great Dane_34	A1/A1	A2/A2	A2/A2	A1/A1	A1/A1
Great Dane_35	A1/A1	A2/A2	A2/A2	A1/A1	A1/A1
Great Dane_36	A1/A1	A2/A2	A2/A2	A1/A1	A1/A1
Great Dane_37	A1/A1	A2/A2	A2/A2	A1/A1	A1/A1
Great Dane_38	A1/A1	A1/A1	A2/A2	A1/A1	A1/A1
Great Dane_39	A1/A1	A1/A1	A2/A2	A1/A1	A1/A1
Great Dane_40	A1/A1	A2/A2	A2/A2	A1/A1	A1/A1
Great Dane_41	A1/A1	A2/A2	A2/A2	A1/A1	A1/A1
Great Dane_42	A1/A1	A2/A2	A2/A2	A1/A1	A1/A1
Great Dane_43	A1/A1	A1/A1	A2/A2	A1/A1	A1/A1
Great Dane_44	A1/A1	A2/A2	A2/A2	A1/A1	A1/A1
Great Dane_45	A1/A1	A2/A2	A2/A2	A1/A1	A1/A1
Great Dane_46	A1/A1	A1/A1	A2/A2	A1/A1	A1/A1
Great Dane_47	A1/A1	A1/A1	A2/A2	A1/A1	A1/A1
Great Dane_48	A1/A1	A1/A1	A2/A2	A1/A1	A1/A1
Great Dane_49	A1/A1	A1/A1	A2/A2	A1/A1	A1/A1
Great Dane_50	A1/A1	A1/A1	A2/A2	A1/A1	A1/A1
Great Dane_51	A1/A1	A1/A1	A2/A2	A1/A1	A1/A1
Great Dane_52	A1/A1	A1/A2	A2/A2	A1/A1	A1/A1
Great Dane_53	A1/A1	A2/A2	A2/A2	A1/A1	A1/A1
Great Dane_54	A1/A1	A1/A2	A2/A2	A1/A1	A1/A1
Great Dane_55	A1/A1	A2/A2	A2/A2	A1/A1	A1/A1
Great Dane_56	A1/A1	A1/A2	A2/A2	A1/A1	A1/A1
Great Dane_57	A1/A1	A2/A2	A2/A2	A1/A1	A1/A1
Great Dane_58	A1/A1	A2/A2	A2/A2	A1/A1	A1/A1
Great Dane_59	A1/A1	A1/A2	A2/A2	A1/A1	A1/A1
Great Dane_60	A1/A1	A1/A2	A2/A2	A1/A1	A1/A1
Great Dane_61	A1/A1	A1/A2	A2/A2	A1/A1	A1/A1
Great Dane_62	A1/A1	A1/A1	A2/A2	A1/A1	A1/A1
Great Dane_63	A1/A1	A1/A2	A2/A2	A1/A1	A1/A1
Great Dane_64	A1/A1	A2/A2	A2/A2	A1/A1	A1/A1
Great Dane_65	A1/A1	A2/A2	A2/A2	A1/A1	A1/A1
Great Dane_66	A1/A1	A2/A2	A2/A2	A1/A1	A1/A1
Great Dane_67	A1/A1	A1/A1	A2/A2	A1/A1	A1/A1
Great Dane_68	A1/A1	A1/A1	A2/A2	A1/A1	A1/A1
Great Dane_69	A1/A1	A2/A2	A2/A2	A1/A1	A1/A1
Great Dane_70	A1/A1	A1/A1	A2/A2	A1/A1	A1/A1
Great Dane_71	A1/A1	A1/A2	A2/A2	A1/A1	A1/A1
Great Dane_72	A1/A1	A2/A2	A2/A2	A1/A1	A1/A1
Great Dane_73	A1/A1	A2/A2	A2/A2	A1/A1	A1/A1
Great Dane_74	A1/A1	A2/A2	A2/A2	A1/A1	A1/A1
Great Dane_75	A1/A1	A1/A2	A2/A2	A1/A1	A1/A1
Great Dane_76	A1/A1	A1/A2	A2/A2	A1/A1	A1/A1
Great Dane_77	A1/A1	A1/A2	A2/A2	A1/A1	A1/A1
Great Dane_78	A1/A1	A1/A1	A2/A2	A1/A1	A1/A1
Great Dane_79	A1/A1	A2/A2	A2/A2	A1/A1	A1/A1
Great Dane_80	A1/A1	A1/A2	A2/A2	A1/A1	A1/A1
Great Dane_81	A1/A1	A2/A2	A2/A2	A1/A1	A1/A1
Great Dane_82	A1/A1	A2/A2	A2/A2	A1/A1	A1/A1
Great Dane_83	A1/A1	A1/A2	A2/A2	A1/A1	A1/A1
Great Dane_84	A1/A1	A2/A2	A2/A2	A1/A1	A1/A1
Great Dane_85	A1/A1	A2/A2	A2/A2	A1/A1	A1/A1
Great Dane_86	A1/A1	A2/A2	A2/A2	A1/A1	A1/A1
Great Dane_87	A1/A1	A2/A2	A2/A2	A1/A1	A1/A1
Great Dane_88	A1/A1	A1/A1	A2/A2	A1/A1	A1/A1
Great Dane_89	A1/A1	A1/A2	A2/A2	A1/A1	A1/A1
Great Dane_90	A1/A1	A1/A1	A2/A2	A1/A1	A1/A1
Great Dane_91	A1/A1	A1/A1	A2/A2	A1/A1	A1/A1
Great Dane_92	A1/A1	A2/A2	A2/A2	A1/A1	A1/A1
Great Dane_93	A1/A1	A2/A2	A2/A2	A1/A1	A1/A1
Great Dane_94	A1/A1	A1/A2	A2/A2	A1/A1	A1/A1
Great Dane_95	A1/A1	A1/A1	A2/A2	A1/A1	A1/A1
Great Dane_96	A1/A1	A2/A2	A2/A2	A1/A1	A1/A1
Great Dane_97	A1/A1	A1/A1	A2/A2	A1/A1	A1/A1
Great Dane_98	A1/A1	A1/A2	A2/A2	A1/A1	A1/A1
Great Dane_99	A1/A1	A2/A2	A2/A2	A1/A1	A1/A1
Great Dane_100	A1/A1	A1/A1	A2/A2	A1/A1	A1/A1
Great Dane_101	A1/A1	A2/A2	A2/A2	A1/A1	A1/A1
Great Dane_102	A1/A1	A1/A1	A2/A2	A1/A1	A1/A1
Great Dane_103	A1/A1	A1/A2	A2/A2	A1/A1	A1/A1
Great Dane_104	A1/A1	A1/A2	A2/A2	A1/A1	A1/A1
Great Dane_105	A1/A1	A1/A1	A2/A2	A1/A1	A1/A1
Great Dane_106	A1/A1	A1/A2	A2/A2	A1/A1	A1/A1
Great Dane_107	A1/A1	A1/A1	A2/A2	A1/A1	A1/A1
Great Dane_108	A1/A1	A1/A1	A2/A2	A1/A1	A1/A1
Great Dane_109	A1/A1	A2/A2	A2/A2	A1/A1	A1/A1
Great Dane_110	A1/A1	A2/A2	A2/A2	A1/A1	A1/A1
Great Dane_111	A1/A1	A1/A2	A2/A2	A1/A1	A1/A1
Great Dane_112	A1/A1	A2/A2	A2/A2	A1/A1	A1/A1
Great Dane_113	A1/A1	A1/A2	A2/A2	A1/A1	A1/A1
Great Dane_114	A1/A1	A1/A2	A2/A2	A1/A1	A1/A1
Great Dane_115	A1/A1	A1/A1	A2/A2	A1/A1	A1/A1
Great Dane_116	A1/A1	A1/A2	A2/A2	A1/A1	A1/A1
Great Dane_117	A1/A1	A1/A2	A2/A2	A1/A1	A1/A1
Great Dane_118	A1/A1	A1/A2	A2/A2	A1/A1	A1/A1
Great Dane_119	A1/A1	A2/A2	A2/A2	A1/A1	A1/A1
Great Dane_120	A1/A1	A2/A2	A2/A2	A1/A1	A1/A1
Great Dane_121	A1/A1	A2/A2	A2/A2	A1/A1	A1/A1
Great Dane_122	A1/A1	A2/A2	A2/A2	A1/A1	A1/A1
Great Dane_123	A1/A1	A2/A2	A2/A2	A1/A1	A1/A1
Great Dane_124	A1/A1	A2/A2	A2/A2	A1/A1	A1/A1
Great Dane_125	A1/A1	A2/A2	A2/A2	A1/A1	A1/A1
Great Dane_126	A1/A1	A2/A2	A2/A2	A1/A1	A1/A1
Great Dane_127	A1/A1	A2/A2	A2/A2	A1/A1	A1/A1
Great Dane_128	A1/A1	A1/A1	A2/A2	A1/A1	A1/A1
Great Dane_129	A1/A1	A1/A2	A2/A2	A1/A1	A1/A1
Great Dane_130	A1/A1	A2/A2	A2/A2	A1/A1	A1/A1
Great Dane_131	A1/A1	A2/A2	A2/A2	A1/A1	A1/A1
Great Dane_132	A1/A1	A2/A2	A1/A2	A1/A2	A1/A1
Great Dane_133	A1/A1	A2/A2	A1/A2	A1/A2	A1/A1
Great Dane_134	A1/A1	A1/A2	A1/A2	A1/A2	A1/A1
Great Dane_135	A1/A1	A2/A2	A1/A2	A1/A2	A1/A1
Great Dane_136	A1/A1	A2/A2	A1/A2	A1/A2	A1/A1
Great Dane_137	A1/A1	A1/A2	A1/A2	A1/A2	A1/A1
Great Dane_138	A1/A1	A1/A2	A1/A2	A1/A2	A1/A1
Great Dane_139	A1/A1	A2/A2	A1/A2	A1/A2	A1/A1
Great Dane_140	A1/A1	A2/A2	A1/A2	A1/A2	A1/A1
Great Dane_141	A1/A1	A1/A2	A1/A2	A1/A2	A1/A1
Great Dane_142	A1/A1	A1/A2	A1/A2	A1/A2	A1/A1
Great Dane_143	A1/A1	A1/A2	A1/A2	A1/A2	A1/A1
Great Dane_144	A1/A1	A2/A2	A1/A2	A1/A2	A1/A1
Great Dane_145	A1/A1	A2/A2	A1/A2	A1/A2	A1/A1
Great Dane_146	A1/A1	A1/A2	A1/A2	A1/A2	A1/A1
Great Dane_147	A1/A1	A1/A2	A1/A2	A1/A2	A1/A1
Great Dane_148	A1/A1	A2/A2	A1/A2	A1/A2	A1/A1
Great Dane_149	A1/A1	A2/A2	A1/A2	A1/A2	A1/A1
Great Dane_150	A1/A1	A2/A2	A1/A2	A1/A2	A1/A1
Great Dane_151	A1/A1	A1/A2	A1/A1	A2/A2	A1/A1
Great Dane_152	A1/A1	A1/A2	A1/A1	A2/A2	A1/A1
Great Dane_153	A1/A1	A2/A2	A1/A2	A1/A2	A1/A2
Great Dane_154	A1/A1	A1/A1	A2/A2	A1/A1
Great Dane_155	A1/A1	A2/A2	A2/A2	A1/A1
Great Dane_156	A1/A1	A2/A2	A2/A2	A1/A1
Great Dane_157	A1/A1	A1/A2	A2/A2	A1/A1
Great Dane_158	A1/A1	A1/A2	A2/A2	A1/A1
Great Dane_159	A1/A1	A1/A2	A2/A2	A1/A1
Great Dane_160	A1/A1	A2/A2	A2/A2	A1/A1
Great Dane_161	A1/A1	A2/A2	A2/A2	A1/A1
Great Dane_162	A1/A1	A2/A2	A1/A2	A1/A2
Great Dane_163	A1/A1	A2/A2	A1/A2	A1/A2
Great Pyrenees_1	A2/A2	A1/A1	A2/A2	A1/A2	A1/A1
Great Pyrenees_2	A2/A2	A1/A1	A2/A2	A2/A2	A1/A1
Great Pyrenees_3	A2/A2	A1/A1	A2/A2	A2/A2	A1/A1
Great Pyrenees_4	A2/A2	A1/A1	A1/A2	A2/A2	A1/A1
Great Pyrenees_5	A1/A1	A1/A1	A2/A2	A1/A2
Great Pyrenees_6	A1/A1	A1/A1	A1/A1	A1/A1	A1/A1
Great Pyrenees_7	A1/A2	A1/A1	A1/A2	A1/A1	A1/A1
Great Pyrenees_8	A1/A2	A1/A1	A1/A2	A1/A1	A1/A1
Great Pyrenees_9	A1/A2	A1/A1	A1/A2	A1/A1	A1/A1
Great Pyrenees_10	A1/A1	A1/A1	A1/A2	A1/A1	A1/A1
Great Pyrenees_11	A1/A1	A1/A1	A1/A2	A1/A1	A1/A1
Great Pyrenees_12	A1/A1	A1/A1	A2/A2	A1/A1	A1/A1
Great Pyrenees_13	A1/A2	A1/A1	A2/A2	A1/A1	A1/A1
Great Pyrenees_14	A2/A2	A1/A1	A2/A2	A1/A1	A1/A1
Great Pyrenees_15	A1/A2	A1/A1	A2/A2	A1/A1	A1/A1
Great Pyrenees_16	A2/A2	A1/A1	A2/A2	A1/A1	A1/A1
Great Pyrenees_17	A1/A2	A1/A1	A2/A2	A1/A1	A1/A1
Great Pyrenees_18	A2/A2	A1/A1	A2/A2	A1/A1	A1/A1
Great Pyrenees_19	A1/A1	A1/A1	A2/A2	A1/A1	A1/A1
Great Pyrenees_20	A1/A1	A1/A1	A2/A2	A1/A1	A1/A1
Great Pyrenees_21	A1/A2	A1/A1	A2/A2	A1/A1	A1/A1
Great Pyrenees_22	A1/A1	A1/A1	A2/A2	A1/A1	A1/A1
Great Pyrenees_23	A1/A2	A1/A1	A2/A2	A1/A1	A1/A1
Great Pyrenees_24	A1/A2	A1/A1	A2/A2	A1/A1	A1/A1
Great Pyrenees_25	A1/A1	A1/A1	A2/A2	A1/A1	A1/A1
Great Pyrenees_26	A1/A2	A1/A1	A2/A2	A1/A1	A1/A1
Great Pyrenees_27	A2/A2	A1/A1	A2/A2	A1/A1	A1/A1
Great Pyrenees_28	A1/A1	A1/A1	A2/A2	A1/A1	A1/A1
Great Pyrenees_29	A1/A1	A1/A1	A2/A2	A1/A1	A1/A1
Great Pyrenees_30	A2/A2	A1/A1	A2/A2	A1/A1	A1/A1
Great Pyrenees_31	A2/A2	A1/A1	A2/A2	A1/A1	A1/A1
Great Pyrenees_32	A1/A1	A1/A1	A2/A2	A1/A1	A1/A1
Great Pyrenees_33	A1/A1	A1/A1	A2/A2	A1/A1	A1/A1
Great Pyrenees_34	A2/A2	A1/A1	A2/A2	A1/A1	A1/A1
Great Pyrenees_35	A1/A2	A1/A1	A2/A2	A1/A1	A1/A1
Great Pyrenees_36	A1/A2	A1/A1	A2/A2	A1/A1	A1/A1
Great Pyrenees_37	A2/A2	A1/A1	A2/A2	A1/A1	A1/A1
Great Pyrenees_38	A1/A1	A1/A1	A2/A2	A1/A1	A1/A1
Great Pyrenees_39	A1/A1	A1/A1	A2/A2	A1/A1	A1/A1
Great Pyrenees_40	A2/A2	A1/A1	A2/A2	A1/A1	A1/A1
Great Pyrenees_41	A1/A1	A1/A1	A2/A2	A1/A1	A1/A1
Great Pyrenees_42	A1/A2	A1/A1	A2/A2	A1/A1	A1/A1
Great Pyrenees_43	A1/A2	A1/A1	A2/A2	A1/A1	A1/A1
Great Pyrenees_44	A1/A2	A1/A1	A2/A2	A1/A1	A1/A1
Great Pyrenees_45	A1/A2	A1/A1	A2/A2	A1/A1	A1/A1
Great Pyrenees_46	A1/A2	A1/A1	A2/A2	A1/A1	A1/A1
Great Pyrenees_47	A2/A2	A1/A1	A2/A2	A1/A1	A1/A1
Great Pyrenees_48	A2/A2	A1/A1	A2/A2	A1/A1	A1/A1
Great Pyrenees_49	A1/A2	A1/A1	A2/A2	A1/A1	A1/A1
Great Pyrenees_50	A2/A2	A1/A1	A2/A2	A1/A1	A1/A1
Great Pyrenees_51	A2/A2	A1/A1	A2/A2	A1/A1	A1/A1
Great Pyrenees_52	A2/A2	A1/A1	A2/A2	A1/A1	A1/A1
Great Pyrenees_53	A1/A2	A1/A1	A2/A2	A1/A1	A1/A1
Great Pyrenees_54	A1/A2	A1/A1	A2/A2	A1/A1	A1/A1
Great Pyrenees_55	A1/A2	A1/A1	A2/A2	A1/A1	A1/A1
Great Pyrenees_56	A1/A2	A1/A1	A2/A2	A1/A1	A1/A1
Great Pyrenees_57	A1/A1	A1/A1	A2/A2	A1/A1	A1/A1
Great Pyrenees_58	A1/A2	A1/A1	A2/A2	A1/A2	A1/A1
Great Pyrenees_59	A1/A2	A1/A2	A2/A2	A1/A2	A1/A1
Great Pyrenees_60	A1/A2	A1/A1	A2/A2	A1/A2	A1/A1
Great Pyrenees_61	A1/A1	A1/A1	A2/A2	A1/A2	A1/A1
Great Pyrenees_62	A1/A2	A1/A1	A1/A2	A1/A2	A1/A1
Great Pyrenees_63	A1/A2	A1/A1	A1/A1	A2/A2	A1/A2
Great Pyrenees_64	A1/A2	A1/A1	A2/A2	A1/A1
Great Pyrenees_65	A1/A2	A1/A1	A2/A2	A1/A1
Great Pyrenees_66	A1/A2	A1/A1	A2/A2	A1/A1
Great Pyrenees_67	A1/A1	A1/A1	A2/A2	A1/A1
Great Pyrenees_68	A1/A2	A1/A1	A2/A2	A1/A1
Great Pyrenees_69	A1/A1	A1/A1	A2/A2	A1/A1
Great Pyrenees_70	A1/A2	A1/A1	A2/A2	A1/A1
Irish Terrier_1	A1/A1	A1/A1	A2/A2	A1/A1	A1/A1
Irish Terrier_2	A1/A1	A1/A1	A2/A2	A1/A1	A1/A1
Irish Terrier_3	A1/A1	A1/A1	A2/A2	A1/A1	A1/A1
Irish Terrier_4	A1/A1	A1/A1	A2/A2	A1/A1	A1/A1
Irish Terrier_5	A1/A1	A1/A1	A2/A2	A1/A1	A1/A1
Irish Terrier_6	A1/A1	A1/A1	A2/A2	A1/A1	A1/A1
Irish Terrier_7	A1/A1	A1/A1	A2/A2	A1/A1	A1/A1
Irish Terrier_8	A1/A1	A1/A1	A2/A2	A1/A1	A1/A1
Irish Terrier_9	A1/A1	A1/A1	A2/A2	A1/A1	A1/A1
Irish Terrier_10	A1/A1	A1/A1	A2/A2	A1/A1	A1/A1
Irish Terrier_11	A1/A1	A1/A1	A2/A2	A1/A1	A1/A1
Irish Terrier_12	A1/A1	A1/A1	A2/A2	A1/A1	A1/A1
Irish Terrier_13	A1/A1	A1/A1	A2/A2	A1/A1	A1/A1
Irish Terrier_14	A1/A1	A1/A1	A2/A2	A1/A1	A1/A1
Irish Terrier_15	A1/A1	A1/A1	A2/A2	A1/A1	A1/A1
Irish Terrier_16	A1/A1	A1/A1	A2/A2	A1/A1	A1/A1
Irish Terrier_17	A1/A1	A1/A1	A2/A2	A1/A1	A1/A1
Irish Terrier_18	A1/A1	A1/A1	A2/A2	A1/A1	A1/A1
Irish Terrier_19	A1/A1	A1/A1	A2/A2	A1/A1	A1/A1
Irish Terrier_20	A1/A1	A1/A1	A2/A2	A1/A1	A1/A1
Irish Terrier_21	A1/A1	A1/A1	A2/A2	A1/A1	A1/A1
Irish Terrier_22	A1/A1	A1/A1	A2/A2	A1/A1	A1/A1
Irish Terrier_23	A1/A1	A1/A1	A2/A2	A1/A1	A1/A1
Irish Terrier_24	A1/A1	A1/A1	A2/A2	A1/A1	A1/A1
Irish Terrier_25	A1/A1	A1/A1	A2/A2	A1/A1	A1/A1
Irish Terrier_26	A1/A1	A1/A1	A2/A2	A1/A1	A1/A1
Irish Terrier_27	A1/A1	A1/A1	A2/A2	A1/A1	A1/A1
Irish Terrier_28	A1/A1	A1/A1	A2/A2	A1/A1	A1/A1
Irish Terrier_29	A1/A1	A1/A1	A2/A2	A1/A1	A1/A1
Irish Terrier_30	A1/A1	A1/A1	A2/A2	A1/A1	A1/A1
Irish Terrier_31	A1/A1	A1/A1	A2/A2	A1/A1	A1/A1
Irish Terrier_32	A1/A1	A1/A1	A2/A2	A1/A1	A1/A1
Irish Terrier_33	A1/A1	A1/A1	A2/A2	A1/A1	A1/A1
Irish Terrier_34	A1/A1	A1/A1	A2/A2	A1/A1	A1/A1
Irish Terrier_35	A1/A1	A1/A1	A2/A2	A1/A1	A1/A1
Irish Terrier_36	A1/A1	A1/A1	A2/A2	A1/A1	A1/A1
Irish Terrier_37	A1/A1	A1/A1	A2/A2	A1/A1	A1/A1
Irish Terrier_38	A1/A1	A1/A1	A2/A2	A1/A1	A1/A1
Irish Terrier_39	A1/A1	A1/A1	A2/A2	A1/A1	A1/A1
Irish Terrier_40	A1/A1	A1/A1	A2/A2	A1/A1	A1/A1
Irish Terrier_41	A1/A1	A1/A1	A2/A2	A1/A1	A1/A1
Irish Terrier_42	A1/A1	A1/A1	A2/A2	A1/A1	A1/A1
Irish Terrier_43	A1/A1	A1/A1	A2/A2	A1/A1	A1/A1
Irish Terrier_44	A1/A1	A1/A1	A2/A2	A1/A1	A1/A1
Irish Terrier_45	A1/A1	A1/A1	A2/A2	A1/A1	A1/A1
Irish Terrier_46	A1/A1	A1/A1	A2/A2	A1/A1	A1/A1
Irish Terrier_47	A1/A1	A1/A1	A2/A2	A1/A1	A1/A1
Irish Terrier_48	A1/A1	A1/A1	A2/A2	A1/A1	A1/A1
Irish Terrier_49	A1/A1	A1/A1	A2/A2	A1/A1	A1/A1
Irish Terrier_50	A1/A1	A1/A1	A1/A2	A1/A2	A1/A1
Irish Terrier_51	A1/A1	A1/A1	A1/A2	A1/A2	A1/A1
Irish Terrier_52	A1/A1	A1/A1	A1/A2	A1/A2	A1/A1
Irish Terrier_53	A1/A1	A1/A1	A2/A2	A1/A1
Irish Terrier_54	A1/A1	A1/A1	A2/A2	A1/A1
Irish Terrier_55	A1/A1	A1/A1	A2/A2	A1/A1
Kai Ken_1	A1/A1	A1/A2	A2/A2	A1/A2	A1/A1
Kai Ken_2	A1/A2	A1/A2	A1/A2	A1/A1	A1/A1
Kai Ken_3	A1/A2	A1/A2	A1/A2	A1/A1	A1/A1
Kai Ken_4	A1/A2	A1/A2	A2/A2	A1/A1	A1/A1
Kai Ken_5	A1/A1	A1/A2	A2/A2	A1/A1	A1/A1
Kai Ken_6	A1/A2	A1/A2	A2/A2	A1/A1	A1/A1
Kai Ken_7	A1/A1	A1/A2	A2/A2	A1/A1	A1/A1
Kai Ken_8	A1/A1	A1/A2	A2/A2	A1/A1	A1/A1
Kai Ken_9	A1/A1	A1/A2	A2/A2	A1/A1	A1/A1
Kai Ken_10	A1/A1	A1/A2	A2/A2	A1/A1	A1/A1
Kai Ken_11	A1/A1	A1/A2	A2/A2	A1/A1	A1/A1
Kai Ken_12	A1/A1	A1/A2	A2/A2	A1/A1	A1/A1
Kai Ken_13	A1/A1	A1/A2	A2/A2	A1/A1	A1/A1
Kai Ken_14	A1/A1	A1/A2	A2/A2	A1/A1	A1/A1
Kai Ken_15	A1/A2	A1/A2	A2/A2	A1/A1	A1/A1
Kai Ken_16	A1/A1	A1/A2	A2/A2	A1/A1	A1/A1
Kai Ken_17	A1/A1	A1/A2	A2/A2	A1/A1	A1/A1
Kai Ken_18	A1/A1	A1/A2	A2/A2	A1/A1	A1/A1
Kai Ken_19	A1/A1	A1/A2	A1/A2	A1/A2	A1/A1
Lagotto Romagnolo_1	A1/A1	A1/A1	A1/A2	A2/A2
Lagotto Romagnolo_2	A1/A2	A1/A1	A1/A2	A1/A2	A1/A1
Lagotto Romagnolo_3	A2/A2	A1/A2	A2/A2	A1/A2	A1/A1
Lagotto Romagnolo_4	A1/A1	A2/A2	A2/A2	A1/A2	A1/A1
Lagotto Romagnolo_5	A1/A2	A2/A2	A1/A2	A2/A2	A1/A1
Lagotto Romagnolo_6	A1/A1	A2/A2	A1/A2	A2/A2	A1/A1
Lagotto Romagnolo_7	A1/A1	A2/A2	A1/A2	A2/A2	A1/A1
Lagotto Romagnolo_8	A2/A2	A2/A2	A1/A2	A2/A2	A1/A1
Lagotto Romagnolo_9	A2/A2	A1/A2	A1/A2	A2/A2	A1/A1
Lagotto Romagnolo_10	A1/A2	A2/A2	A1/A2	A2/A2	A1/A1
Lagotto Romagnolo_11	A1/A2	A2/A2	A1/A2	A2/A2	A1/A1
Lagotto Romagnolo_12	A2/A2	A1/A2	A1/A2	A2/A2	A1/A1
Lagotto Romagnolo_13	A1/A2	A2/A2	A1/A2	A2/A2	A1/A1
Lagotto Romagnolo_14	A1/A2	A2/A2	A1/A2	A2/A2	A1/A1
Lagotto Romagnolo_15	A1/A1	A2/A2	A1/A2	A2/A2	A1/A1
Lagotto Romagnolo_16	A1/A2	A2/A2	A1/A2	A2/A2	A1/A1
Lagotto Romagnolo_17	A1/A1	A2/A2	A1/A2	A2/A2	A1/A1
Lagotto Romagnolo_18	A2/A2	A2/A2	A1/A2	A2/A2	A1/A1
Lagotto Romagnolo_19	A1/A1	A2/A2	A1/A2	A2/A2	A1/A1
Lagotto Romagnolo_20	A1/A2	A2/A2	A1/A2	A2/A2	A1/A1
Lagotto Romagnolo_21	A1/A1	A2/A2	A1/A2	A2/A2	A1/A1
Lagotto Romagnolo_22	A1/A1	A2/A2	A1/A2	A2/A2	A1/A1
Lagotto Romagnolo_23	A1/A2	A2/A2	A1/A2	A2/A2	A1/A1
Lagotto Romagnolo_24	A2/A2	A2/A2	A1/A2	A2/A2	A1/A1
Lagotto Romagnolo_25	A1/A2	A2/A2	A1/A2	A2/A2	A1/A1
Lagotto Romagnolo_26	A1/A1	A2/A2	A1/A2	A2/A2	A1/A1
Lagotto Romagnolo_27	A1/A2	A2/A2	A1/A2	A2/A2	A1/A1
Lagotto Romagnolo_28	A1/A1	A2/A2	A1/A2	A2/A2	A1/A1
Lagotto Romagnolo_29	A1/A2	A2/A2	A1/A2	A2/A2	A1/A1
Lagotto Romagnolo_30	A2/A2	A1/A2	A1/A2	A2/A2	A1/A1
Lagotto Romagnolo_31	A1/A2	A2/A2	A1/A2	A2/A2	A1/A1
Lagotto Romagnolo_32	A1/A2	A2/A2	A1/A2	A2/A2	A1/A1
Lagotto Romagnolo_33	A1/A1	A2/A2	A1/A2	A2/A2	A1/A1
Lagotto Romagnolo_34	A1/A2	A2/A2	A1/A2	A2/A2	A1/A1
Lagotto Romagnolo_35	A1/A2	A2/A2	A1/A2	A2/A2	A1/A1
Lagotto Romagnolo_36	A1/A2	A2/A2	A1/A2	A2/A2	A1/A1
Lagotto Romagnolo_37	A1/A1	A2/A2	A1/A2	A2/A2	A1/A1
Lagotto Romagnolo_38	A2/A2	A2/A2	A1/A2	A2/A2	A1/A1
Lagotto Romagnolo_39	A2/A2	A1/A1	A1/A2	A2/A2	A1/A1
Lagotto Romagnolo_40	A2/A2	A1/A1	A1/A2	A2/A2	A1/A1
Lagotto Romagnolo_41	A2/A2	A2/A2	A1/A2	A2/A2	A1/A2
Lagotto Romagnolo_42	A1/A2	A2/A2	A1/A2	A2/A2	A1/A2
Lagotto Romagnolo_43	A1/A2	A2/A2	A1/A2	A2/A2	A1/A2
Lagotto Romagnolo_44	A2/A2	A2/A2	A1/A2	A2/A2	A1/A2
Lagotto Romagnolo_45	A1/A2	A2/A2	A1/A2	A2/A2	A1/A2
Lagotto Romagnolo_46	A1/A1	A2/A2	A1/A2	A2/A2	A1/A2
Lagotto Romagnolo_47	A1/A2	A2/A2	A1/A2	A2/A2	A1/A2
Lagotto Romagnolo_48	A1/A1	A2/A2	A1/A2	A2/A2	A1/A2
Lagotto Romagnolo_49	A1/A2	A2/A2	A1/A2	A2/A2	A1/A2
Lagotto Romagnolo_50	A1/A1	A2/A2	A1/A2	A2/A2	A1/A2
Lagotto Romagnolo_51	A1/A1	A2/A2	A1/A2	A2/A2	A1/A2
Lagotto Romagnolo_52	A1/A2	A2/A2	A2/A2	A2/A2
Lagotto Romagnolo_53	A1/A1	A2/A2	A1/A2	A2/A2
Lagotto Romagnolo_54	A1/A2	A2/A2	A1/A2	A2/A2
Lagotto Romagnolo_55	A2/A2	A2/A2	A1/A2	A2/A2
Lagotto Romagnolo_56	A1/A2	A2/A2	A1/A2	A2/A2
Lagotto Romagnolo_57	A1/A2	A2/A2	A1/A2	A2/A2
Lagotto Romagnolo_58	A1/A2	A2/A2	A1/A2	A2/A2
Lagotto Romagnolo_59	A1/A1	A2/A2	A1/A2	A2/A2
Lagotto Romagnolo_60	A1/A2	A2/A2	A1/A2	A2/A2
Lagotto Romagnolo_61	A2/A2	A1/A2	A1/A2	A2/A2
Lagotto Romagnolo_62	A1/A1	A2/A2	A1/A1	A1/A1	A1/A1
Lagotto Romagnolo_63	A1/A2	A2/A2	A1/A1	A1/A1	A1/A1
Lagotto Romagnolo_64	A1/A2	A2/A2	A1/A2	A1/A1	A1/A1
Lagotto Romagnolo_65	A1/A1	A1/A2	A1/A2	A1/A1	A1/A1
Lagotto Romagnolo_66	A2/A2	A2/A2	A1/A2	A1/A1	A1/A1
Lagotto Romagnolo_67	A2/A2	A2/A2	A2/A2	A1/A1	A1/A1
Lagotto Romagnolo_68	A1/A2	A2/A2	A2/A2	A1/A1	A1/A1
Lagotto Romagnolo_69	A1/A2	A2/A2	A2/A2	A1/A1	A1/A1
Lagotto Romagnolo_70	A1/A2	A1/A2	A2/A2	A1/A1	A1/A1
Lagotto Romagnolo_71	A1/A2	A1/A2	A2/A2	A1/A2	A1/A1
Lagotto Romagnolo_72	A1/A2	A1/A2	A1/A1	A1/A2	A1/A1
Lagotto Romagnolo_73	A1/A2	A2/A2	A1/A1	A1/A2	A1/A1
Lagotto Romagnolo_74	A2/A2	A2/A2	A1/A1	A1/A2	A1/A1
Lagotto Romagnolo_75	A1/A2	A2/A2	A1/A1	A1/A2	A1/A1
Lagotto Romagnolo_76	A1/A2	A2/A2	A1/A1	A1/A2	A1/A1
Lagotto Romagnolo_77	A1/A2	A2/A2	A1/A1	A1/A2	A1/A1
Lagotto Romagnolo_78	A2/A2	A2/A2	A1/A1	A1/A2	A1/A1
Lagotto Romagnolo_79	A2/A2	A2/A2	A1/A1	A1/A2	A1/A1
Lagotto Romagnolo_80	A1/A2	A2/A2	A1/A1	A1/A2	A1/A1
Lagotto Romagnolo_81	A1/A2	A2/A2	A1/A1	A1/A2	A1/A1
Lagotto Romagnolo_82	A1/A2	A2/A2	A1/A1	A1/A2	A1/A1
Lagotto Romagnolo_83	A1/A2	A1/A1	A1/A1	A1/A2	A1/A1
Lagotto Romagnolo_84	A1/A1	A2/A2	A1/A1	A1/A2	A1/A1
Lagotto Romagnolo_85	A1/A1	A2/A2	A1/A1	A1/A2	A1/A1
Lagotto Romagnolo_86	A1/A2	A2/A2	A1/A1	A1/A2	A1/A1
Lagotto Romagnolo_87	A1/A2	A2/A2	A1/A1	A1/A2	A1/A1
Lagotto Romagnolo_88	A1/A2	A1/A2	A1/A1	A1/A2	A1/A1
Lagotto Romagnolo_89	A1/A1	A2/A2	A1/A1	A1/A2	A1/A1
Lagotto Romagnolo_90	A2/A2	A1/A2	A1/A1	A1/A2	A1/A1
Lagotto Romagnolo_91	A1/A2	A2/A2	A1/A1	A1/A2	A1/A1
Lagotto Romagnolo_92	A1/A1	A2/A2	A1/A1	A1/A2	A1/A1
Lagotto Romagnolo_93	A1/A1	A2/A2	A1/A1	A1/A2	A1/A1
Lagotto Romagnolo_94	A1/A1	A2/A2	A1/A1	A1/A2	A1/A1
Lagotto Romagnolo_95	A1/A2	A2/A2	A1/A1	A1/A2	A1/A1
Lagotto Romagnolo_96	A1/A1	A2/A2	A1/A1	A1/A2	A1/A1
Lagotto Romagnolo_97	A2/A2	A2/A2	A1/A1	A1/A2	A1/A1
Lagotto Romagnolo_98	A2/A2	A2/A2	A1/A1	A1/A2	A1/A1
Lagotto Romagnolo_99	A2/A2	A2/A2	A1/A1	A1/A2	A1/A1
Lagotto Romagnolo_100	A2/A2	A2/A2	A1/A1	A1/A2	A1/A1
Lagotto Romagnolo_101	A1/A2	A2/A2	A1/A1	A1/A2	A1/A1
Lagotto Romagnolo_102	A1/A2	A1/A2	A1/A1	A1/A2	A1/A1
Lagotto Romagnolo_103	A2/A2	A2/A2	A1/A1	A1/A2	A1/A1
Lagotto Romagnolo_104	A1/A2	A2/A2	A1/A1	A1/A2	A1/A1
Lagotto Romagnolo_105	A1/A2	A2/A2	A1/A1	A1/A2	A1/A1
Lagotto Romagnolo_106	A2/A2	A1/A2	A1/A2	A1/A2	A1/A1
Lagotto Romagnolo_107	A2/A2	A2/A2	A1/A2	A1/A2	A1/A1
Lagotto Romagnolo_108	A1/A2	A2/A2	A1/A2	A1/A2	A1/A1
Lagotto Romagnolo_109	A1/A2	A2/A2	A1/A2	A1/A2	A1/A1
Lagotto Romagnolo_110	A1/A2	A2/A2	A1/A2	A1/A2	A1/A1
Lagotto Romagnolo_111	A2/A2	A2/A2	A1/A2	A1/A2	A1/A1
Lagotto Romagnolo_112	A2/A2	A2/A2	A1/A2	A1/A2	A1/A1
Lagotto Romagnolo_113	A1/A2	A1/A2	A1/A2	A1/A2	A1/A1
Lagotto Romagnolo_114	A1/A2	A2/A2	A1/A2	A1/A2	A1/A1
Lagotto Romagnolo_115	A1/A2	A1/A2	A1/A2	A1/A2	A1/A1
Lagotto Romagnolo_116	A1/A2	A2/A2	A1/A2	A1/A2	A1/A1
Lagotto Romagnolo_117	A1/A2	A2/A2	A1/A2	A1/A2	A1/A1
Lagotto Romagnolo_118	A1/A1	A2/A2	A1/A2	A1/A2	A1/A1
Lagotto Romagnolo_119	A2/A2	A2/A2	A1/A2	A1/A2	A1/A1
Lagotto Romagnolo_120	A1/A2	A1/A2	A1/A2	A1/A2	A1/A1
Lagotto Romagnolo_121	A1/A2	A2/A2	A1/A2	A1/A2	A1/A1
Lagotto Romagnolo_122	A1/A2	A2/A2	A1/A2	A1/A2	A1/A1
Lagotto Romagnolo_123	A1/A2	A1/A2	A1/A2	A1/A2	A1/A1
Lagotto Romagnolo_124	A2/A2	A1/A2	A1/A2	A1/A2	A1/A1
Lagotto Romagnolo_125	A1/A2	A2/A2	A1/A2	A1/A2	A1/A1
Lagotto Romagnolo_126	A1/A2	A2/A2	A1/A2	A1/A2	A1/A1
Lagotto Romagnolo_127	A1/A2	A2/A2	A1/A2	A1/A2	A1/A1
Lagotto Romagnolo_128	A2/A2	A2/A2	A1/A2	A1/A2	A1/A1
Lagotto Romagnolo_129	A1/A1	A2/A2	A1/A2	A1/A2	A1/A1
Lagotto Romagnolo_130	A2/A2	A2/A2	A1/A2	A1/A2	A1/A1
Lagotto Romagnolo_131	A2/A2	A1/A2	A1/A2	A1/A2	A1/A1
Lagotto Romagnolo_132	A2/A2	A1/A2	A1/A2	A1/A2	A1/A1
Lagotto Romagnolo_133	A1/A2	A2/A2	A1/A2	A1/A2	A1/A1
Lagotto Romagnolo_134	A2/A2	A1/A2	A1/A2	A1/A2	A1/A1
Lagotto Romagnolo_135	A1/A2	A2/A2	A1/A2	A1/A2	A1/A1
Lagotto Romagnolo_136	A1/A2	A2/A2	A1/A2	A1/A2	A1/A1
Lagotto Romagnolo_137	A2/A2	A2/A2	A1/A2	A1/A2	A1/A1
Lagotto Romagnolo_138	A1/A2	A1/A2	A1/A2	A1/A2	A1/A1
Lagotto Romagnolo_139	A2/A2	A1/A2	A1/A2	A1/A2	A1/A1
Lagotto Romagnolo_140	A1/A1	A2/A2	A1/A2	A1/A2	A1/A1
Lagotto Romagnolo_141	A1/A1	A2/A2	A1/A2	A1/A2	A1/A1
Lagotto Romagnolo_142	A1/A2	A2/A2	A1/A2	A1/A2	A1/A1
Lagotto Romagnolo_143	A1/A2	A2/A2	A1/A2	A1/A2	A1/A1
Lagotto Romagnolo_144	A2/A2	A1/A2	A1/A2	A1/A2	A1/A1
Lagotto Romagnolo_145	A1/A2	A2/A2	A1/A2	A1/A2	A1/A1
Lagotto Romagnolo_146	A1/A2	A2/A2	A1/A2	A1/A2	A1/A1
Lagotto Romagnolo_147	A1/A1	A2/A2	A1/A2	A1/A2	A1/A1
Lagotto Romagnolo_148	A1/A2	A2/A2	A1/A2	A1/A2	A1/A1
Lagotto Romagnolo_149	A1/A2	A1/A2	A1/A2	A1/A2	A1/A1
Lagotto Romagnolo_150	A1/A1	A2/A2	A1/A2	A1/A2	A1/A1
Lagotto Romagnolo_151	A2/A2	A2/A2	A1/A2	A1/A2	A1/A1
Lagotto Romagnolo_152	A1/A2	A1/A1	A1/A2	A1/A2	A1/A1
Lagotto Romagnolo_153	A1/A1	A1/A1	A1/A2	A1/A2	A1/A1
Lagotto Romagnolo_154	A1/A1	A1/A2	A1/A2	A1/A2	A1/A1
Lagotto Romagnolo_155	A1/A2	A1/A2	A1/A2	A1/A2	A1/A1
Lagotto Romagnolo_156	A1/A2	A1/A2	A1/A2	A1/A2	A1/A1
Lagotto Romagnolo_157	A2/A2	A1/A2	A1/A2	A1/A2	A1/A1
Lagotto Romagnolo_158	A2/A2	A1/A2	A1/A2	A1/A2	A1/A1
Lagotto Romagnolo_159	A1/A2	A2/A2	A1/A2	A1/A2	A1/A1
Lagotto Romagnolo_160	A1/A2	A2/A2	A1/A2	A1/A2	A1/A1
Lagotto Romagnolo_161	A1/A2	A2/A2	A1/A2	A1/A2	A1/A1
Lagotto Romagnolo_162	A1/A2	A2/A2	A1/A2	A1/A2	A1/A1
Lagotto Romagnolo_163	A1/A1	A2/A2	A1/A2	A1/A2	A1/A1
Lagotto Romagnolo_164	A1/A1	A2/A2	A1/A2	A1/A2	A1/A1
Lagotto Romagnolo_165	A2/A2	A2/A2	A1/A2	A1/A2	A1/A1
Lagotto Romagnolo_166	A1/A2	A1/A2	A1/A2	A1/A2	A1/A1
Lagotto Romagnolo_167	A1/A2	A1/A2	A1/A2	A1/A2	A1/A1
Lagotto Romagnolo_168	A1/A1	A2/A2	A1/A2	A1/A2	A1/A1
Lagotto Romagnolo_169	A1/A2	A2/A2	A1/A2	A1/A2	A1/A1
Lagotto Romagnolo_170	A1/A2	A2/A2	A1/A2	A1/A2	A1/A1
Lagotto Romagnolo_171	A1/A2	A1/A2	A1/A2	A1/A2	A1/A1
Lagotto Romagnolo_172	A1/A1	A2/A2	A1/A2	A1/A2	A1/A1
Lagotto Romagnolo_173	A1/A2	A1/A2	A1/A2	A1/A2	A1/A1
Lagotto Romagnolo_174	A1/A2	A2/A2	A1/A2	A1/A2	A1/A1
Lagotto Romagnolo_175	A1/A2	A1/A2	A1/A2	A1/A2	A1/A1
Lagotto Romagnolo_176	A1/A2	A1/A2	A1/A2	A1/A2	A1/A1
Lagotto Romagnolo_177	A1/A2	A2/A2	A1/A2	A1/A2	A1/A1
Lagotto Romagnolo_178	A1/A2	A1/A2	A1/A2	A1/A2	A1/A1
Lagotto Romagnolo_179	A1/A2	A2/A2	A1/A2	A1/A2	A1/A1
Lagotto Romagnolo_180	A2/A2	A1/A2	A1/A2	A1/A2	A1/A1
Lagotto Romagnolo_181	A1/A2	A2/A2	A1/A2	A1/A2	A1/A1
Lagotto Romagnolo_182	A1/A2	A2/A2	A1/A2	A1/A2	A1/A1
Lagotto Romagnolo_183	A1/A1	A2/A2	A1/A2	A1/A2	A1/A1
Lagotto Romagnolo_184	A2/A2	A2/A2	A1/A2	A1/A2	A1/A1
Lagotto Romagnolo_185	A1/A1	A2/A2	A1/A2	A1/A2	A1/A1
Lagotto Romagnolo_186	A1/A2	A1/A2	A1/A2	A1/A2	A1/A1
Lagotto Romagnolo_187	A1/A1	A1/A2	A1/A2	A1/A2	A1/A1
Lagotto Romagnolo_188	A1/A1	A2/A2	A1/A2	A1/A2	A1/A1
Lagotto Romagnolo_189	A1/A2	A1/A1	A1/A2	A1/A2	A1/A1
Lagotto Romagnolo_190	A2/A2	A1/A1	A1/A2	A1/A2	A1/A1
Lagotto Romagnolo_191	A2/A2	A2/A2	A1/A2	A1/A2	A1/A1
Lagotto Romagnolo_192	A1/A2	A1/A2	A1/A2	A1/A2	A1/A1
Lagotto Romagnolo_193	A1/A2	A1/A2	A1/A2	A1/A2	A1/A1
Lagotto Romagnolo_194	A1/A2	A2/A2	A1/A2	A1/A2	A1/A1
Lagotto Romagnolo_195	A2/A2	A2/A2	A1/A2	A1/A2	A1/A1
Lagotto Romagnolo_196	A2/A2	A1/A2	A1/A2	A1/A2	A1/A1
Lagotto Romagnolo_197	A1/A1	A1/A2	A1/A2	A1/A2	A1/A1
Lagotto Romagnolo_198	A1/A2	A1/A2	A1/A2	A1/A2	A1/A1
Lagotto Romagnolo_199	A2/A2	A2/A2	A1/A2	A1/A2	A1/A1
Lagotto Romagnolo_200	A1/A2	A1/A2	A1/A2	A1/A2	A1/A1
Lagotto Romagnolo_201	A1/A2	A1/A2	A1/A2	A1/A2	A1/A1
Lagotto Romagnolo_202	A1/A2	A2/A2	A1/A2	A1/A2	A1/A1
Lagotto Romagnolo_203	A1/A1	A1/A2	A1/A2	A1/A2	A1/A1
Lagotto Romagnolo_204	A2/A2	A1/A2	A1/A2	A1/A2	A1/A1
Lagotto Romagnolo_205	A2/A2	A1/A2	A1/A2	A1/A2	A1/A1
Lagotto Romagnolo_206	A1/A1	A1/A2	A1/A2	A1/A2	A1/A1
Lagotto Romagnolo_207	A2/A2	A2/A2	A1/A2	A1/A2	A1/A1
Lagotto Romagnolo_208	A1/A2	A1/A2	A1/A2	A1/A2	A1/A1
Lagotto Romagnolo_209	A1/A1	A2/A2	A1/A2	A1/A2	A1/A1
Lagotto Romagnolo_210	A1/A2	A2/A2	A1/A2	A1/A2	A1/A1
Lagotto Romagnolo_211	A2/A2	A2/A2	A1/A2	A1/A2	A1/A1
Lagotto Romagnolo_212	A2/A2	A2/A2	A1/A2	A1/A2	A1/A1
Lagotto Romagnolo_213	A2/A2	A2/A2	A1/A2	A1/A2	A1/A1
Lagotto Romagnolo_214	A1/A1	A1/A2	A1/A2	A1/A2	A1/A1
Lagotto Romagnolo_215	A2/A2	A2/A2	A1/A2	A1/A2	A1/A1
Lagotto Romagnolo_216	A1/A2	A1/A2	A1/A2	A1/A2	A1/A1
Lagotto Romagnolo_217	A2/A2	A2/A2	A1/A2	A1/A2	A1/A1
Lagotto Romagnolo_218	A1/A1	A2/A2	A1/A2	A1/A2	A1/A1
Lagotto Romagnolo_219	A2/A2	A2/A2	A1/A2	A1/A2	A1/A1
Lagotto Romagnolo_220	A1/A1	A1/A2	A1/A2	A1/A2	A1/A1
Lagotto Romagnolo_221	A1/A2	A1/A2	A1/A2	A1/A2	A1/A1
Lagotto Romagnolo_222	A2/A2	A1/A2	A1/A2	A1/A2	A1/A1
Lagotto Romagnolo_223	A1/A2	A2/A2	A1/A2	A1/A2	A1/A1
Lagotto Romagnolo_224	A1/A1	A2/A2	A1/A2	A1/A2	A1/A1
Lagotto Romagnolo_225	A1/A2	A2/A2	A1/A2	A1/A2	A1/A1
Lagotto Romagnolo_226	A1/A1	A1/A2	A1/A2	A1/A2	A1/A1
Lagotto Romagnolo_227	A1/A2	A2/A2	A1/A2	A1/A2	A1/A1
Lagotto Romagnolo_228	A1/A2	A2/A2	A1/A2	A1/A2	A1/A1
Lagotto Romagnolo_229	A1/A2	A2/A2	A1/A2	A1/A2	A1/A1
Lagotto Romagnolo_230	A1/A2	A2/A2	A1/A2	A1/A2	A1/A1
Lagotto Romagnolo_231	A2/A2	A2/A2	A1/A2	A1/A2	A1/A1
Lagotto Romagnolo_232	A1/A1	A1/A2	A1/A2	A1/A2	A1/A1
Lagotto Romagnolo_233	A2/A2	A2/A2	A1/A2	A1/A2	A1/A1
Lagotto Romagnolo_234	A1/A2	A1/A2	A1/A2	A1/A2	A1/A1
Lagotto Romagnolo_235	A1/A2	A2/A2	A1/A2	A1/A2	A1/A1
Lagotto Romagnolo_236	A1/A2	A1/A2	A1/A2	A1/A2	A1/A1
Lagotto Romagnolo_237	A1/A1	A1/A2	A1/A2	A1/A2	A1/A1
Lagotto Romagnolo_238	A1/A2	A1/A2	A1/A2	A1/A2	A1/A1
Lagotto Romagnolo_239	A2/A2	A1/A2	A1/A2	A1/A2	A1/A1
Lagotto Romagnolo_240	A2/A2	A2/A2	A1/A2	A1/A2	A1/A1
Lagotto Romagnolo_241	A1/A2	A2/A2	A1/A2	A1/A2	A1/A1
Lagotto Romagnolo_242	A1/A1	A1/A2	A1/A2	A1/A2	A1/A1
Lagotto Romagnolo_243	A2/A2	A2/A2	A1/A2	A1/A2	A1/A1
Lagotto Romagnolo_244	A2/A2	A2/A2	A1/A2	A1/A2	A1/A1
Lagotto Romagnolo_245	A2/A2	A1/A2	A1/A2	A1/A2	A1/A1
Lagotto Romagnolo_246	A1/A1	A1/A2	A1/A2	A1/A2	A1/A1
Lagotto Romagnolo_247	A1/A2	A1/A2	A1/A2	A1/A2	A1/A1
Lagotto Romagnolo_248	A1/A2	A2/A2	A1/A2	A1/A2	A1/A1
Lagotto Romagnolo_249	A1/A1	A2/A2	A1/A2	A1/A2	A1/A1
Lagotto Romagnolo_250	A1/A2	A1/A2	A1/A2	A1/A2	A1/A1
Lagotto Romagnolo_251	A1/A1	A1/A2	A1/A2	A1/A2	A1/A1
Lagotto Romagnolo_252	A2/A2	A2/A2	A1/A2	A1/A2	A1/A1
Lagotto Romagnolo_253	A2/A2	A2/A2	A1/A2	A1/A2	A1/A1
Lagotto Romagnolo_254	A1/A2	A2/A2	A1/A2	A1/A2	A1/A1
Lagotto Romagnolo_255	A2/A2	A2/A2	A1/A2	A1/A2	A1/A1
Lagotto Romagnolo_256	A1/A2	A1/A2	A1/A2	A1/A2	A1/A1
Lagotto Romagnolo_257	A1/A1	A2/A2	A1/A2	A1/A2	A1/A1
Lagotto Romagnolo_258	A1/A2	A2/A2	A1/A2	A1/A2	A1/A1
Lagotto Romagnolo_259	A1/A2	A2/A2	A1/A2	A1/A2	A1/A1
Lagotto Romagnolo_260	A2/A2	A2/A2	A1/A2	A1/A2	A1/A1
Lagotto Romagnolo_261	A1/A2	A2/A2	A1/A2	A1/A2	A1/A1
Lagotto Romagnolo_262	A1/A1	A2/A2	A1/A2	A1/A2	A1/A1
Lagotto Romagnolo_263	A1/A2	A2/A2	A1/A2	A1/A2	A1/A1
Lagotto Romagnolo_264	A1/A1	A2/A2	A1/A2	A1/A2	A1/A1
Lagotto Romagnolo_265	A1/A2	A2/A2	A1/A2	A1/A2	A1/A1
Lagotto Romagnolo_266	A1/A2	A1/A2	A1/A2	A1/A2	A1/A1
Lagotto Romagnolo_267	A1/A2	A2/A2	A1/A2	A1/A2	A1/A1
Lagotto Romagnolo_268	A1/A2	A2/A2	A1/A2	A1/A2	A1/A1
Lagotto Romagnolo_269	A1/A2	A2/A2	A1/A2	A1/A2	A1/A1
Lagotto Romagnolo_270	A1/A1	A1/A1	A1/A2	A1/A2	A1/A1
Lagotto Romagnolo_271	A2/A2	A1/A2	A1/A2	A1/A2	A1/A1
Lagotto Romagnolo_272	A1/A2	A1/A2	A1/A2	A1/A2	A1/A1
Lagotto Romagnolo_273	A1/A2	A2/A2	A1/A2	A1/A2	A1/A1
Lagotto Romagnolo_274	A1/A1	A1/A2	A1/A2	A1/A2	A1/A1
Lagotto Romagnolo_275	A1/A2	A1/A2	A1/A2	A2/A2	A1/A1
Lagotto Romagnolo_276	A1/A2	A1/A2	A1/A2	A2/A2	A1/A1
Lagotto Romagnolo_277	A1/A2	A1/A2	A1/A2	A2/A2	A1/A1
Lagotto Romagnolo_278	A1/A2	A1/A2	A1/A2	A2/A2	A1/A1
Lagotto Romagnolo_279	A1/A2	A1/A2	A1/A2	A2/A2	A1/A1
Lagotto Romagnolo_280	A1/A2	A1/A2	A1/A2	A2/A2	A1/A1
Lagotto Romagnolo_281	A1/A2	A1/A2	A1/A2	A2/A2	A1/A1
Lagotto Romagnolo_282	A1/A2	A1/A2	A1/A2	A2/A2	A1/A1
Lagotto Romagnolo_283	A1/A2	A1/A2	A1/A2	A2/A2	A1/A1
Lagotto Romagnolo_284	A1/A2	A1/A2	A1/A2	A2/A2	A1/A1
Lagotto Romagnolo_285	A1/A1	A1/A2	A1/A2	A2/A2	A1/A1
Lagotto Romagnolo_286	A1/A2	A1/A2	A1/A2	A2/A2	A1/A1
Lagotto Romagnolo_287	A1/A2	A1/A2	A1/A2	A2/A2	A1/A1
Lagotto Romagnolo_288	A1/A2	A2/A2	A1/A1	A2/A2	A1/A1
Lagotto Romagnolo_289	A1/A2	A1/A2	A1/A1	A2/A2	A1/A1
Lagotto Romagnolo_290	A1/A2	A2/A2	A1/A1	A2/A2	A1/A1
Lagotto Romagnolo_291	A2/A2	A2/A2	A1/A1	A2/A2	A1/A1
Lagotto Romagnolo_292	A1/A1	A1/A2	A1/A1	A2/A2	A1/A1
Lagotto Romagnolo_293	A1/A1	A2/A2	A1/A1	A2/A2	A1/A1
Lagotto Romagnolo_294	A1/A2	A2/A2	A1/A1	A2/A2	A1/A1
Lagotto Romagnolo_295	A1/A1	A1/A2	A1/A1	A2/A2	A1/A1
Lagotto Romagnolo_296	A1/A1	A2/A2	A1/A1	A2/A2	A1/A1
Lagotto Romagnolo_297	A1/A2	A1/A1	A1/A1	A2/A2	A1/A1
Lagotto Romagnolo_298	A1/A2	A1/A2	A1/A1	A2/A2	A1/A1
Lagotto Romagnolo_299	A1/A2	A1/A2	A1/A1	A2/A2	A1/A1
Lagotto Romagnolo_300	A1/A2	A1/A2	A1/A1	A2/A2	A1/A1
Lagotto Romagnolo_301	A1/A2	A2/A2	A1/A1	A2/A2	A1/A1
Lagotto Romagnolo_302	A2/A2	A2/A2	A1/A1	A2/A2	A1/A1
Lagotto Romagnolo_303	A1/A2	A1/A2	A1/A1	A2/A2	A1/A1
Lagotto Romagnolo_304	A1/A2	A1/A2	A1/A1	A2/A2	A1/A1
Lagotto Romagnolo_305	A1/A1	A2/A2	A1/A1	A2/A2	A1/A1
Lagotto Romagnolo_306	A1/A1	A2/A2	A1/A1	A2/A2	A1/A1
Lagotto Romagnolo_307	A1/A2	A1/A2	A1/A1	A2/A2	A1/A1
Lagotto Romagnolo_308	A1/A2	A1/A1	A1/A1	A2/A2	A1/A1
Lagotto Romagnolo_309	A1/A2	A1/A2	A1/A1	A2/A2	A1/A1
Lagotto Romagnolo_310	A1/A2	A1/A1	A1/A1	A2/A2	A1/A1
Lagotto Romagnolo_311	A2/A2	A1/A2	A1/A1	A2/A2	A1/A1
Lagotto Romagnolo_312	A1/A2	A2/A2	A1/A1	A2/A2	A1/A1
Lagotto Romagnolo_313	A1/A2	A1/A2	A1/A1	A2/A2	A1/A1
Lagotto Romagnolo_314	A1/A2	A2/A2	A1/A1	A2/A2	A1/A1
Lagotto Romagnolo_315	A1/A2	A1/A2	A1/A1	A2/A2	A1/A1
Lagotto Romagnolo_316	A1/A2	A1/A2	A1/A1	A2/A2	A1/A1
Lagotto Romagnolo_317	A1/A2	A2/A2	A1/A1	A2/A2	A1/A1
Lagotto Romagnolo_318	A1/A2	A1/A1	A1/A1	A2/A2	A1/A1
Lagotto Romagnolo_319	A1/A1	A1/A1	A1/A1	A2/A2	A1/A1
Lagotto Romagnolo_320	A1/A2	A1/A2	A1/A1	A2/A2	A1/A1
Lagotto Romagnolo_321	A1/A1	A1/A1	A1/A1	A2/A2	A1/A1
Lagotto Romagnolo_322	A1/A2	A1/A1	A1/A1	A2/A2	A1/A1
Lagotto Romagnolo_323	A1/A1	A1/A2	A1/A1	A2/A2	A1/A1
Lagotto Romagnolo_324	A1/A2	A2/A2	A1/A1	A2/A2	A1/A1
Lagotto Romagnolo_325	A1/A1	A1/A2	A1/A1	A2/A2	A1/A1
Lagotto Romagnolo_326	A1/A1	A1/A2	A1/A1	A2/A2	A1/A1
Lagotto Romagnolo_327	A1/A2	A1/A2	A1/A1	A2/A2	A1/A1
Lagotto Romagnolo_328	A1/A1	A1/A1	A1/A1	A2/A2	A1/A1
Lagotto Romagnolo_329	A1/A1	A1/A2	A1/A1	A2/A2	A1/A1
Lagotto Romagnolo_330	A1/A2	A2/A2	A1/A1	A2/A2	A1/A1
Lagotto Romagnolo_331	A1/A2	A2/A2	A1/A1	A2/A2	A1/A1
Lagotto Romagnolo_332	A1/A1	A2/A2	A1/A1	A2/A2	A1/A1
Lagotto Romagnolo_333	A1/A2	A2/A2	A1/A1	A2/A2	A1/A1
Lagotto Romagnolo_334	A1/A2	A2/A2	A1/A1	A2/A2	A1/A1
Lagotto Romagnolo_335	A2/A2	A1/A2	A1/A1	A2/A2	A1/A1
Lagotto Romagnolo_336	A1/A2	A2/A2	A1/A1	A2/A2	A1/A1
Lagotto Romagnolo_337	A1/A2	A1/A2	A1/A1	A2/A2	A1/A1
Lagotto Romagnolo_338	A1/A2	A2/A2	A1/A1	A2/A2	A1/A1
Lagotto Romagnolo_339	A1/A2	A2/A2	A1/A1	A2/A2	A1/A1
Lagotto Romagnolo_340	A1/A1	A2/A2	A1/A1	A2/A2	A1/A1
Lagotto Romagnolo_341	A1/A2	A2/A2	A1/A1	A2/A2	A1/A1
Lagotto Romagnolo_342	A2/A2	A2/A2	A1/A1	A2/A2	A1/A1
Lagotto Romagnolo_343	A1/A2	A1/A2	A1/A1	A2/A2	A1/A1
Lagotto Romagnolo_344	A1/A2	A1/A2	A1/A1	A2/A2	A1/A1
Lagotto Romagnolo_345	A2/A2	A1/A1	A1/A1	A2/A2	A1/A1
Lagotto Romagnolo_346	A1/A2	A2/A2	A1/A1	A2/A2	A1/A1
Lagotto Romagnolo_347	A2/A2	A1/A1	A1/A1	A2/A2	A1/A1
Lagotto Romagnolo_348	A1/A2	A2/A2	A1/A1	A2/A2	A1/A1
Lagotto Romagnolo_349	A1/A2	A2/A2	A1/A1	A2/A2	A1/A1
Lagotto Romagnolo_350	A1/A1	A2/A2	A1/A1	A2/A2	A1/A1
Lagotto Romagnolo_351	A1/A2	A1/A2	A1/A1	A2/A2	A1/A1
Lagotto Romagnolo_352	A1/A2	A1/A2	A1/A1	A2/A2	A1/A1
Lagotto Romagnolo_353	A1/A2	A1/A1	A1/A1	A2/A2	A1/A1
Lagotto Romagnolo_354	A1/A1	A2/A2	A1/A1	A2/A2	A1/A1
Lagotto Romagnolo_355	A1/A2	A2/A2	A1/A1	A2/A2	A1/A1
Lagotto Romagnolo_356	A1/A1	A2/A2	A1/A1	A2/A2	A1/A1
Lagotto Romagnolo_357	A2/A2	A2/A2	A1/A1	A2/A2	A1/A1
Lagotto Romagnolo_358	A1/A1	A2/A2	A1/A1	A2/A2	A1/A1
Lagotto Romagnolo_359	A1/A2	A2/A2	A1/A1	A2/A2	A1/A1
Lagotto Romagnolo_360	A1/A2	A2/A2	A1/A1	A2/A2	A1/A1
Lagotto Romagnolo_361	A1/A2	A1/A2	A1/A1	A2/A2	A1/A1
Lagotto Romagnolo_362	A2/A2	A2/A2	A1/A1	A2/A2	A1/A1
Lagotto Romagnolo_363	A1/A2	A1/A2	A1/A1	A2/A2	A1/A1
Lagotto Romagnolo_364	A1/A1	A2/A2	A1/A1	A2/A2	A1/A1
Lagotto Romagnolo_365	A1/A2	A1/A2	A1/A1	A2/A2	A1/A1
Lagotto Romagnolo_366	A1/A2	A2/A2	A1/A1	A2/A2	A1/A1
Lagotto Romagnolo_367	A1/A2	A2/A2	A1/A1	A2/A2	A1/A1
Lagotto Romagnolo_368	A1/A2	A2/A2	A1/A1	A2/A2	A1/A1
Lagotto Romagnolo_369	A1/A2	A2/A2	A1/A1	A2/A2	A1/A1
Lagotto Romagnolo_370	A1/A2	A2/A2	A1/A1	A2/A2	A1/A1
Lagotto Romagnolo_371	A1/A2	A2/A2	A1/A1	A2/A2	A1/A1
Lagotto Romagnolo_372	A1/A2	A2/A2	A1/A1	A2/A2	A1/A1
Lagotto Romagnolo_373	A1/A2	A2/A2	A1/A1	A2/A2	A1/A1
Lagotto Romagnolo_374	A1/A1	A2/A2	A1/A1	A2/A2	A1/A1
Lagotto Romagnolo_375	A1/A2	A2/A2	A1/A1	A2/A2	A1/A1
Lagotto Romagnolo_376	A2/A2	A2/A2	A1/A1	A2/A2	A1/A1
Lagotto Romagnolo_377	A1/A2	A2/A2	A1/A1	A2/A2	A1/A1
Lagotto Romagnolo_378	A1/A1	A2/A2	A1/A1	A2/A2	A1/A1
Lagotto Romagnolo_379	A1/A1	A1/A2	A1/A1	A2/A2	A1/A1
Lagotto Romagnolo_380	A1/A2	A2/A2	A1/A1	A2/A2	A1/A1
Lagotto Romagnolo_381	A2/A2	A2/A2	A1/A1	A2/A2	A1/A1
Lagotto Romagnolo_382	A2/A2	A2/A2	A1/A1	A2/A2	A1/A1
Lagotto Romagnolo_383	A1/A2	A1/A2	A1/A1	A2/A2	A1/A1
Lagotto Romagnolo_384	A2/A2	A1/A1	A1/A1	A2/A2	A1/A1
Lagotto Romagnolo_385	A1/A1	A2/A2	A1/A1	A2/A2	A1/A1
Lagotto Romagnolo_386	A1/A1	A2/A2	A1/A1	A2/A2	A1/A1
Lagotto Romagnolo_387	A1/A1	A1/A2	A1/A1	A2/A2	A1/A1
Lagotto Romagnolo_388	A1/A2	A2/A2	A1/A1	A2/A2	A1/A1
Lagotto Romagnolo_389	A1/A1	A2/A2	A1/A1	A2/A2	A1/A1
Lagotto Romagnolo_390	A2/A2	A2/A2	A1/A1	A2/A2	A1/A1
Lagotto Romagnolo_391	A2/A2	A2/A2	A1/A1	A2/A2	A1/A1
Lagotto Romagnolo_392	A1/A2	A1/A2	A1/A1	A2/A2	A1/A1
Lagotto Romagnolo_393	A1/A2	A2/A2	A1/A1	A2/A2	A1/A1
Lagotto Romagnolo_394	A1/A1	A2/A2	A1/A1	A2/A2	A1/A1
Lagotto Romagnolo_395	A1/A2	A2/A2	A1/A1	A2/A2	A1/A1
Lagotto Romagnolo_396	A1/A2	A1/A2	A1/A1	A2/A2	A1/A1
Lagotto Romagnolo_397	A1/A1	A2/A2	A1/A1	A2/A2	A1/A1
Lagotto Romagnolo_398	A1/A1	A1/A2	A1/A1	A2/A2	A1/A1
Lagotto Romagnolo_399	A1/A2	A2/A2	A1/A1	A2/A2	A1/A1
Lagotto Romagnolo_400	A1/A2	A2/A2	A1/A1	A2/A2	A1/A1
Lagotto Romagnolo_401	A1/A1	A2/A2	A1/A1	A2/A2	A1/A1
Lagotto Romagnolo_402	A1/A2	A2/A2	A1/A1	A2/A2	A1/A1
Lagotto Romagnolo_403	A1/A2	A2/A2	A1/A1	A2/A2	A1/A1
Lagotto Romagnolo_404	A2/A2	A1/A1	A1/A1	A2/A2	A1/A1
Lagotto Romagnolo_405	A1/A2	A2/A2	A1/A1	A2/A2	A1/A1
Lagotto Romagnolo_406	A1/A1	A2/A2	A1/A1	A2/A2	A1/A1
Lagotto Romagnolo_407	A1/A2	A2/A2	A1/A1	A2/A2	A1/A1
Lagotto Romagnolo_408	A1/A2	A1/A2	A1/A1	A2/A2	A1/A1
Lagotto Romagnolo_409	A1/A1	A2/A2	A1/A1	A2/A2	A1/A1
Lagotto Romagnolo_410	A1/A2	A2/A2	A1/A1	A2/A2	A1/A1
Lagotto Romagnolo_411	A1/A1	A2/A2	A1/A1	A2/A2	A1/A1
Lagotto Romagnolo_412	A1/A1	A1/A2	A1/A1	A2/A2	A1/A1
Lagotto Romagnolo_413	A1/A1	A2/A2	A1/A1	A2/A2	A1/A1
Lagotto Romagnolo_414	A2/A2	A1/A2	A1/A1	A2/A2	A1/A1
Lagotto Romagnolo_415	A1/A1	A1/A2	A1/A1	A2/A2	A1/A1
Lagotto Romagnolo_416	A2/A2	A1/A2	A1/A1	A2/A2	A1/A1
Lagotto Romagnolo_417	A1/A2	A2/A2	A1/A1	A2/A2	A1/A1
Lagotto Romagnolo_418	A1/A2	A2/A2	A1/A1	A2/A2	A1/A1
Lagotto Romagnolo_419	A2/A2	A2/A2	A1/A1	A2/A2	A1/A1
Lagotto Romagnolo_420	A1/A2	A1/A2	A1/A1	A2/A2	A1/A1
Lagotto Romagnolo_421	A1/A1	A1/A2	A1/A1	A2/A2	A1/A1
Lagotto Romagnolo_422	A1/A1	A2/A2	A1/A1	A2/A2	A1/A1
Lagotto Romagnolo_423	A2/A2	A1/A2	A1/A1	A2/A2	A1/A1
Lagotto Romagnolo_424	A1/A2	A2/A2	A1/A1	A2/A2	A1/A1
Lagotto Romagnolo_425	A1/A2	A2/A2	A1/A1	A2/A2	A1/A1
Lagotto Romagnolo_426	A1/A1	A2/A2	A1/A1	A2/A2	A1/A1
Lagotto Romagnolo_427	A1/A1	A1/A2	A1/A1	A2/A2	A1/A1
Lagotto Romagnolo_428	A1/A2	A2/A2	A1/A1	A2/A2	A1/A1
Lagotto Romagnolo_429	A1/A2	A2/A2	A1/A1	A2/A2	A1/A1
Lagotto Romagnolo_430	A2/A2	A1/A2	A1/A1	A2/A2	A1/A1
Lagotto Romagnolo_431	A2/A2	A2/A2	A1/A1	A2/A2	A1/A1
Lagotto Romagnolo_432	A1/A2	A2/A2	A1/A1	A2/A2	A1/A1
Lagotto Romagnolo_433	A1/A2	A2/A2	A1/A1	A2/A2	A1/A1
Lagotto Romagnolo_434	A2/A2	A2/A2	A1/A1	A2/A2	A1/A1
Lagotto Romagnolo_435	A1/A2	A2/A2	A1/A1	A2/A2	A1/A1
Lagotto Romagnolo_436	A2/A2	A1/A2	A1/A1	A2/A2	A1/A1
Lagotto Romagnolo_437	A1/A2	A2/A2	A1/A1	A2/A2	A1/A1
Lagotto Romagnolo_438	A1/A2	A1/A2	A1/A1	A2/A2	A1/A1
Lagotto Romagnolo_439	A1/A1	A2/A2	A1/A1	A2/A2	A1/A1
Lagotto Romagnolo_440	A1/A2	A1/A1	A1/A1	A2/A2	A1/A1
Lagotto Romagnolo_441	A1/A2	A2/A2	A1/A1	A2/A2	A1/A1
Lagotto Romagnolo_442	A1/A2	A2/A2	A1/A1	A2/A2	A1/A1
Lagotto Romagnolo_443	A1/A2	A2/A2	A1/A1	A2/A2	A1/A1
Lagotto Romagnolo_444	A2/A2	A1/A2	A1/A1	A2/A2	A1/A1
Lagotto Romagnolo_445	A1/A2	A2/A2	A1/A1	A2/A2	A1/A1
Lagotto Romagnolo_446	A1/A2	A2/A2	A1/A1	A2/A2	A1/A1
Lagotto Romagnolo_447	A1/A2	A2/A2	A1/A1	A2/A2	A1/A1
Lagotto Romagnolo_448	A2/A2	A1/A2	A1/A1	A2/A2	A1/A1
Lagotto Romagnolo_449	A2/A2	A1/A2	A1/A1	A2/A2	A1/A1
Lagotto Romagnolo_450	A1/A2	A1/A2	A1/A1	A2/A2	A1/A1
Lagotto Romagnolo_451	A1/A2	A2/A2	A1/A1	A2/A2	A1/A1
Lagotto Romagnolo_452	A1/A2	A2/A2	A1/A1	A2/A2	A1/A1
Lagotto Romagnolo_453	A1/A2	A2/A2	A1/A1	A2/A2	A1/A1
Lagotto Romagnolo_454	A1/A2	A2/A2	A1/A1	A2/A2	A1/A1
Lagotto Romagnolo_455	A1/A1	A2/A2	A1/A1	A2/A2	A1/A1
Lagotto Romagnolo_456	A1/A2	A2/A2	A1/A1	A2/A2	A1/A1
Lagotto Romagnolo_457	A1/A2	A2/A2	A1/A1	A2/A2	A1/A1
Lagotto Romagnolo_458	A2/A2	A2/A2	A1/A1	A2/A2	A1/A1
Lagotto Romagnolo_459	A1/A1	A2/A2	A1/A1	A2/A2	A1/A1
Lagotto Romagnolo_460	A2/A2	A1/A2	A1/A1	A2/A2	A1/A1
Lagotto Romagnolo_461	A2/A2	A2/A2	A1/A1	A2/A2	A1/A1
Lagotto Romagnolo_462	A1/A1	A1/A2	A1/A1	A2/A2	A1/A1
Lagotto Romagnolo_463	A2/A2	A1/A2	A1/A1	A2/A2	A1/A1
Lagotto Romagnolo_464	A1/A1	A1/A2	A1/A1	A2/A2	A1/A1
Lagotto Romagnolo_465	A1/A2	A2/A2	A1/A1	A2/A2	A1/A1
Lagotto Romagnolo_466	A1/A2	A2/A2	A1/A1	A2/A2	A1/A1
Lagotto Romagnolo_467	A1/A1	A1/A2	A1/A1	A2/A2	A1/A1
Lagotto Romagnolo_468	A2/A2	A2/A2	A1/A1	A2/A2	A1/A1
Lagotto Romagnolo_469	A1/A2	A2/A2	A1/A1	A2/A2	A1/A1
Lagotto Romagnolo_470	A1/A2	A2/A2	A1/A1	A2/A2	A1/A1
Lagotto Romagnolo_471	A1/A2	A2/A2	A1/A1	A2/A2	A1/A1
Lagotto Romagnolo_472	A1/A2	A2/A2	A1/A1	A2/A2	A1/A1
Lagotto Romagnolo_473	A1/A2	A2/A2	A1/A1	A2/A2	A1/A1
Lagotto Romagnolo_474	A1/A2	A2/A2	A1/A1	A2/A2	A1/A1
Lagotto Romagnolo_475	A1/A2	A2/A2	A1/A1	A2/A2	A1/A1
Lagotto Romagnolo_476	A1/A2	A2/A2	A1/A1	A2/A2	A1/A1
Lagotto Romagnolo_477	A1/A2	A2/A2	A1/A1	A2/A2	A1/A1
Lagotto Romagnolo_478	A1/A2	A2/A2	A1/A1	A2/A2	A1/A1
Lagotto Romagnolo_479	A1/A2	A1/A2	A1/A1	A2/A2	A1/A1
Lagotto Romagnolo_480	A2/A2	A1/A2	A1/A1	A2/A2	A1/A1
Lagotto Romagnolo_481	A2/A2	A1/A2	A1/A1	A2/A2	A1/A1
Lagotto Romagnolo_482	A2/A2	A1/A2	A1/A1	A2/A2	A1/A1
Lagotto Romagnolo_483	A1/A2	A1/A2	A1/A1	A2/A2	A1/A1
Lagotto Romagnolo_484	A1/A2	A2/A2	A1/A1	A2/A2	A1/A1
Lagotto Romagnolo_485	A2/A2	A1/A2	A1/A1	A2/A2	A1/A1
Lagotto Romagnolo_486	A2/A2	A1/A2	A1/A1	A2/A2	A1/A1
Lagotto Romagnolo_487	A2/A2	A1/A2	A1/A1	A2/A2	A1/A1
Lagotto Romagnolo_488	A2/A2	A1/A2	A1/A1	A2/A2	A1/A1
Lagotto Romagnolo_489	A1/A2	A1/A2	A1/A1	A2/A2	A1/A1
Lagotto Romagnolo_490	A1/A2	A1/A2	A1/A1	A2/A2	A1/A1
Lagotto Romagnolo_491	A1/A2	A1/A2	A1/A1	A2/A2	A1/A1
Lagotto Romagnolo_492	A1/A2	A1/A2	A1/A1	A2/A2	A1/A1
Lagotto Romagnolo_493	A1/A1	A2/A2	A1/A1	A2/A2	A1/A1
Lagotto Romagnolo_494	A1/A1	A2/A2	A1/A1	A2/A2	A1/A1
Lagotto Romagnolo_495	A1/A2	A1/A1	A1/A1	A2/A2	A1/A1
Lagotto Romagnolo_496	A1/A2	A1/A2	A1/A1	A2/A2	A1/A1
Lagotto Romagnolo_497	A1/A2	A2/A2	A1/A1	A2/A2	A1/A1
Lagotto Romagnolo_498	A1/A1	A2/A2	A1/A1	A2/A2	A1/A1
Lagotto Romagnolo_499	A1/A1	A1/A2	A1/A1	A2/A2	A1/A1
Lagotto Romagnolo_500	A1/A2	A2/A2	A1/A1	A2/A2	A1/A1
Lagotto Romagnolo_501	A2/A2	A1/A2	A1/A1	A2/A2	A1/A1
Lagotto Romagnolo_502	A1/A1	A1/A2	A1/A1	A2/A2	A1/A1
Lagotto Romagnolo_503	A2/A2	A1/A2	A1/A1	A2/A2	A1/A1
Lagotto Romagnolo_504	A2/A2	A1/A2	A1/A1	A2/A2	A1/A1
Lagotto Romagnolo_505	A2/A2	A1/A2	A1/A1	A2/A2	A1/A1
Lagotto Romagnolo_506	A1/A2	A1/A2	A1/A1	A2/A2	A1/A1
Lagotto Romagnolo_507	A1/A2	A1/A2	A1/A1	A2/A2	A1/A1
Lagotto Romagnolo_508	A1/A1	A2/A2	A1/A1	A2/A2	A1/A1
Lagotto Romagnolo_509	A1/A2	A2/A2	A1/A1	A2/A2	A1/A1
Lagotto Romagnolo_510	A1/A2	A2/A2	A1/A1	A2/A2	A1/A1
Lagotto Romagnolo_511	A1/A1	A1/A2	A1/A1	A2/A2	A1/A1
Lagotto Romagnolo_512	A1/A2	A2/A2	A1/A1	A2/A2	A1/A1
Lagotto Romagnolo_513	A2/A2	A2/A2	A1/A1	A2/A2	A1/A1
Lagotto Romagnolo_514	A1/A2	A1/A2	A1/A1	A2/A2	A1/A1
Lagotto Romagnolo_515	A1/A2	A1/A2	A1/A1	A2/A2	A1/A1
Lagotto Romagnolo_516	A1/A2	A2/A2	A1/A1	A2/A2	A1/A1
Lagotto Romagnolo_517	A1/A2	A2/A2	A1/A1	A2/A2	A1/A1
Lagotto Romagnolo_518	A1/A2	A2/A2	A1/A1	A2/A2	A1/A1
Lagotto Romagnolo_519	A2/A2	A2/A2	A1/A1	A2/A2	A1/A1
Lagotto Romagnolo_520	A1/A2	A2/A2	A1/A1	A2/A2	A1/A1
Lagotto Romagnolo_521	A1/A2	A2/A2	A1/A1	A2/A2	A1/A1
Lagotto Romagnolo_522	A1/A2	A2/A2	A1/A1	A2/A2	A1/A1
Lagotto Romagnolo_523	A1/A1	A2/A2	A1/A1	A2/A2	A1/A1
Lagotto Romagnolo_524	A2/A2	A1/A2	A1/A1	A2/A2	A1/A1
Lagotto Romagnolo_525	A1/A1	A2/A2	A1/A1	A2/A2	A1/A1
Lagotto Romagnolo_526	A1/A2	A2/A2	A1/A1	A2/A2	A1/A1
Lagotto Romagnolo_527	A1/A2	A1/A2	A1/A1	A2/A2	A1/A1
Lagotto Romagnolo_528	A1/A2	A2/A2	A1/A1	A2/A2	A1/A1
Lagotto Romagnolo_529	A1/A2	A2/A2	A1/A1	A2/A2	A1/A1
Lagotto Romagnolo_530	A1/A2	A2/A2	A1/A1	A2/A2	A1/A1
Lagotto Romagnolo_531	A1/A2	A2/A2	A1/A1	A2/A2	A1/A1
Lagotto Romagnolo_532	A2/A2	A2/A2	A1/A1	A2/A2	A1/A1
Lagotto Romagnolo_533	A1/A2	A2/A2	A1/A1	A2/A2	A1/A1
Lagotto Romagnolo_534	A1/A2	A1/A2	A1/A1	A2/A2	A1/A1
Lagotto Romagnolo_535	A1/A1	A2/A2	A1/A1	A2/A2	A1/A1
Lagotto Romagnolo_536	A1/A2	A1/A2	A1/A1	A2/A2	A1/A1
Lagotto Romagnolo_537	A1/A2	A2/A2	A1/A1	A2/A2	A1/A1
Lagotto Romagnolo_538	A1/A2	A2/A2	A1/A1	A2/A2	A1/A1
Lagotto Romagnolo_539	A1/A2	A2/A2	A1/A1	A2/A2	A1/A1
Lagotto Romagnolo_540	A1/A1	A2/A2	A1/A1	A2/A2	A1/A1
Lagotto Romagnolo_541	A1/A2	A2/A2	A1/A1	A2/A2	A1/A1
Lagotto Romagnolo_542	A2/A2	A2/A2	A1/A1	A2/A2	A1/A1
Lagotto Romagnolo_543	A2/A2	A2/A2	A1/A1	A2/A2	A1/A1
Lagotto Romagnolo_544	A1/A2	A2/A2	A1/A1	A2/A2	A1/A1
Lagotto Romagnolo_545	A1/A2	A2/A2	A1/A1	A2/A2	A1/A1
Lagotto Romagnolo_546	A2/A2	A2/A2	A1/A1	A2/A2	A1/A1
Lagotto Romagnolo_547	A2/A2	A2/A2	A1/A1	A2/A2	A1/A1
Lagotto Romagnolo_548	A1/A1	A2/A2	A1/A1	A2/A2	A1/A1
Lagotto Romagnolo_549	A2/A2	A2/A2	A1/A1	A2/A2	A1/A1
Lagotto Romagnolo_550	A2/A2	A1/A2	A1/A1	A2/A2	A1/A1
Lagotto Romagnolo_551	A1/A2	A1/A2	A1/A1	A2/A2	A1/A1
Lagotto Romagnolo_552	A1/A2	A2/A2	A1/A1	A2/A2	A1/A1
Lagotto Romagnolo_553	A1/A2	A2/A2	A1/A1	A2/A2	A1/A1
Lagotto Romagnolo_554	A1/A1	A1/A2	A1/A1	A2/A2	A1/A1
Lagotto Romagnolo_555	A1/A1	A2/A2	A1/A1	A2/A2	A1/A1
Lagotto Romagnolo_556	A2/A2	A2/A2	A1/A1	A2/A2	A1/A1
Lagotto Romagnolo_557	A1/A2	A2/A2	A1/A1	A2/A2	A1/A1
Lagotto Romagnolo_558	A2/A2	A2/A2	A1/A1	A2/A2	A1/A1
Lagotto Romagnolo_559	A2/A2	A2/A2	A1/A1	A2/A2	A1/A1
Lagotto Romagnolo_560	A1/A1	A2/A2	A1/A1	A2/A2	A1/A1
Lagotto Romagnolo_561	A1/A2	A1/A2	A1/A1	A2/A2	A1/A1
Lagotto Romagnolo_562	A1/A1	A2/A2	A1/A1	A2/A2	A1/A1
Lagotto Romagnolo_563	A2/A2	A1/A2	A1/A1	A2/A2	A1/A1
Lagotto Romagnolo_564	A1/A2	A2/A2	A1/A1	A2/A2	A1/A1
Lagotto Romagnolo_565	A1/A1	A2/A2	A1/A1	A2/A2	A1/A1
Lagotto Romagnolo_566	A1/A2	A1/A2	A1/A1	A2/A2	A1/A1
Lagotto Romagnolo_567	A1/A2	A2/A2	A1/A1	A2/A2	A1/A1
Lagotto Romagnolo_568	A2/A2	A1/A2	A1/A1	A2/A2	A1/A1
Lagotto Romagnolo_569	A1/A1	A2/A2	A1/A1	A2/A2	A1/A1
Lagotto Romagnolo_570	A1/A2	A2/A2	A1/A1	A2/A2	A1/A1
Lagotto Romagnolo_571	A2/A2	A2/A2	A1/A1	A2/A2	A1/A1
Lagotto Romagnolo_572	A1/A2	A2/A2	A1/A1	A2/A2	A1/A1
Lagotto Romagnolo_573	A1/A2	A2/A2	A1/A1	A2/A2	A1/A1
Lagotto Romagnolo_574	A1/A1	A2/A2	A1/A1	A2/A2	A1/A1
Lagotto Romagnolo_575	A2/A2	A2/A2	A1/A1	A2/A2	A1/A1
Lagotto Romagnolo_576	A1/A2	A1/A2	A1/A1	A2/A2	A1/A1
Lagotto Romagnolo_577	A2/A2	A2/A2	A1/A1	A2/A2	A1/A1
Lagotto Romagnolo_578	A1/A2	A2/A2	A1/A1	A2/A2	A1/A1
Lagotto Romagnolo_579	A2/A2	A2/A2	A1/A1	A2/A2	A1/A1
Lagotto Romagnolo_580	A2/A2	A2/A2	A1/A1	A2/A2	A1/A1
Lagotto Romagnolo_581	A1/A2	A2/A2	A1/A1	A2/A2	A1/A1
Lagotto Romagnolo_582	A2/A2	A2/A2	A1/A1	A2/A2	A1/A1
Lagotto Romagnolo_583	A1/A1	A1/A2	A1/A1	A2/A2	A1/A1
Lagotto Romagnolo_584	A1/A1	A1/A2	A1/A1	A2/A2	A1/A1
Lagotto Romagnolo_585	A1/A1	A2/A2	A1/A1	A2/A2	A1/A1
Lagotto Romagnolo_586	A1/A1	A1/A2	A1/A1	A2/A2	A1/A1
Lagotto Romagnolo_587	A1/A1	A1/A2	A1/A1	A2/A2	A1/A1
Lagotto Romagnolo_588	A1/A2	A1/A1	A1/A1	A2/A2	A1/A1
Lagotto Romagnolo_589	A1/A2	A2/A2	A1/A1	A2/A2	A1/A1
Lagotto Romagnolo_590	A2/A2	A2/A2	A1/A1	A2/A2	A1/A1
Lagotto Romagnolo_591	A1/A2	A2/A2	A1/A1	A2/A2	A1/A1
Lagotto Romagnolo_592	A1/A2	A2/A2	A1/A1	A2/A2	A1/A1
Lagotto Romagnolo_593	A1/A2	A1/A2	A1/A1	A2/A2	A1/A1
Lagotto Romagnolo_594	A2/A2	A2/A2	A1/A1	A2/A2	A1/A1
Lagotto Romagnolo_595	A2/A2	A2/A2	A1/A1	A2/A2	A1/A1
Lagotto Romagnolo_596	A1/A2	A2/A2	A1/A1	A2/A2	A1/A1
Lagotto Romagnolo_597	A1/A2	A1/A1	A1/A1	A2/A2	A1/A1
Lagotto Romagnolo_598	A1/A2	A1/A2	A1/A1	A2/A2	A1/A1
Lagotto Romagnolo_599	A1/A2	A2/A2	A1/A1	A2/A2	A1/A1
Lagotto Romagnolo_600	A1/A2	A2/A2	A1/A1	A2/A2	A1/A1
Lagotto Romagnolo_601	A1/A1	A1/A1	A1/A1	A2/A2	A1/A1
Lagotto Romagnolo_602	A1/A1	A1/A2	A1/A1	A2/A2	A1/A1
Lagotto Romagnolo_603	A2/A2	A1/A2	A1/A1	A2/A2	A1/A1
Lagotto Romagnolo_604	A1/A2	A2/A2	A1/A1	A2/A2	A1/A1
Lagotto Romagnolo_605	A1/A2	A2/A2	A1/A1	A2/A2	A1/A1
Lagotto Romagnolo_606	A1/A2	A2/A2	A1/A1	A2/A2	A1/A1
Lagotto Romagnolo_607	A2/A2	A2/A2	A1/A1	A2/A2	A1/A1
Lagotto Romagnolo_608	A1/A1	A1/A2	A1/A1	A2/A2	A1/A1
Lagotto Romagnolo_609	A1/A1	A2/A2	A1/A1	A2/A2	A1/A1
Lagotto Romagnolo_610	A1/A2	A1/A2	A1/A1	A2/A2	A1/A1
Lagotto Romagnolo_611	A1/A2	A2/A2	A1/A1	A2/A2	A1/A1
Lagotto Romagnolo_612	A1/A2	A2/A2	A1/A1	A2/A2	A1/A1
Lagotto Romagnolo_613	A1/A2	A1/A2	A1/A1	A2/A2	A1/A1
Lagotto Romagnolo_614	A1/A2	A1/A2	A1/A1	A2/A2	A1/A1
Lagotto Romagnolo_615	A2/A2	A2/A2	A1/A1	A2/A2	A1/A1
Lagotto Romagnolo_616	A1/A2	A1/A2	A1/A1	A2/A2	A1/A1
Lagotto Romagnolo_617	A1/A1	A2/A2	A1/A1	A2/A2	A1/A1
Lagotto Romagnolo_618	A2/A2	A1/A1	A1/A1	A2/A2	A1/A1
Lagotto Romagnolo_619	A1/A1	A2/A2	A1/A1	A2/A2	A1/A1
Lagotto Romagnolo_620	A2/A2	A2/A2	A1/A1	A2/A2	A1/A1
Lagotto Romagnolo_621	A1/A2	A1/A2	A1/A1	A2/A2	A1/A1
Lagotto Romagnolo_622	A1/A2	A1/A2	A1/A1	A2/A2	A1/A1
Lagotto Romagnolo_623	A1/A2	A1/A2	A1/A1	A2/A2	A1/A1
Lagotto Romagnolo_624	A2/A2	A1/A2	A1/A1	A2/A2	A1/A1
Lagotto Romagnolo_625	A1/A2	A2/A2	A1/A1	A2/A2	A1/A1
Lagotto Romagnolo_626	A1/A2	A2/A2	A1/A1	A2/A2	A1/A1
Lagotto Romagnolo_627	A1/A2	A2/A2	A1/A1	A2/A2	A1/A1
Lagotto Romagnolo_628	A1/A2	A1/A2	A1/A1	A2/A2	A1/A1
Lagotto Romagnolo_629	A1/A2	A2/A2	A1/A1	A2/A2	A1/A1
Lagotto Romagnolo_630	A1/A1	A2/A2	A1/A1	A2/A2	A1/A1
Lagotto Romagnolo_631	A1/A2	A1/A2	A1/A1	A2/A2	A1/A1
Lagotto Romagnolo_632	A1/A2	A2/A2	A1/A1	A2/A2	A1/A1
Lagotto Romagnolo_633	A1/A2	A2/A2	A1/A1	A2/A2	A1/A1
Lagotto Romagnolo_634	A1/A1	A1/A1	A1/A1	A2/A2	A1/A1
Lagotto Romagnolo_635	A1/A2	A2/A2	A1/A1	A2/A2	A1/A1
Lagotto Romagnolo_636	A2/A2	A1/A2	A1/A1	A2/A2	A1/A1
Lagotto Romagnolo_637	A2/A2	A2/A2	A1/A1	A2/A2	A1/A1
Lagotto Romagnolo_638	A2/A2	A2/A2	A1/A1	A2/A2	A1/A1
Lagotto Romagnolo_639	A2/A2	A2/A2	A1/A1	A2/A2	A1/A1
Lagotto Romagnolo_640	A1/A2	A2/A2	A1/A1	A2/A2	A1/A1
Lagotto Romagnolo_641	A1/A2	A2/A2	A1/A1	A2/A2	A1/A1
Lagotto Romagnolo_642	A1/A2	A1/A2	A1/A1	A2/A2	A1/A1
Lagotto Romagnolo_643	A1/A1	A2/A2	A1/A1	A2/A2	A1/A1
Lagotto Romagnolo_644	A1/A2	A1/A2	A1/A1	A2/A2	A1/A1
Lagotto Romagnolo_645	A1/A2	A2/A2	A1/A1	A2/A2	A1/A1
Lagotto Romagnolo_646	A1/A2	A2/A2	A1/A1	A2/A2	A1/A1
Lagotto Romagnolo_647	A1/A2	A1/A2	A1/A1	A2/A2	A1/A1
Lagotto Romagnolo_648	A1/A2	A2/A2	A1/A1	A2/A2	A1/A1
Lagotto Romagnolo_649	A1/A2	A2/A2	A1/A1	A2/A2	A1/A1
Lagotto Romagnolo_650	A1/A2	A2/A2	A1/A1	A2/A2	A1/A1
Lagotto Romagnolo_651	A1/A1	A2/A2	A1/A1	A2/A2	A1/A1
Lagotto Romagnolo_652	A1/A1	A2/A2	A1/A1	A2/A2	A1/A1
Lagotto Romagnolo_653	A1/A2	A2/A2	A1/A1	A2/A2	A1/A1
Lagotto Romagnolo_654	A1/A1	A2/A2	A1/A1	A2/A2	A1/A1
Lagotto Romagnolo_655	A1/A1	A2/A2	A1/A1	A2/A2	A1/A1
Lagotto Romagnolo_656	A1/A1	A2/A2	A1/A1	A2/A2	A1/A1
Lagotto Romagnolo_657	A2/A2	A1/A2	A1/A1	A2/A2	A1/A1
Lagotto Romagnolo_658	A1/A1	A2/A2	A1/A1	A2/A2	A1/A1
Lagotto Romagnolo_659	A2/A2	A1/A1	A1/A1	A2/A2	A1/A1
Lagotto Romagnolo_660	A1/A1	A2/A2	A1/A1	A2/A2	A1/A1
Lagotto Romagnolo_661	A2/A2	A2/A2	A1/A1	A2/A2	A1/A1
Lagotto Romagnolo_662	A1/A2	A1/A2	A1/A1	A2/A2	A1/A1
Lagotto Romagnolo_663	A1/A1	A2/A2	A1/A1	A2/A2	A1/A1
Lagotto Romagnolo_664	A1/A2	A2/A2	A1/A1	A2/A2	A1/A1
Lagotto Romagnolo_665	A2/A2	A1/A1	A1/A1	A2/A2	A1/A1
Lagotto Romagnolo_666	A1/A2	A1/A2	A1/A1	A2/A2	A1/A1
Lagotto Romagnolo_667	A1/A2	A2/A2	A1/A1	A2/A2	A1/A1
Lagotto Romagnolo_668	A1/A1	A1/A2	A1/A1	A2/A2	A1/A1
Lagotto Romagnolo_669	A1/A2	A1/A2	A1/A1	A2/A2	A1/A1
Lagotto Romagnolo_670	A1/A1	A2/A2	A1/A1	A2/A2	A1/A1
Lagotto Romagnolo_671	A1/A1	A2/A2	A1/A1	A2/A2	A1/A1
Lagotto Romagnolo_672	A1/A1	A1/A2	A1/A1	A2/A2	A1/A1
Lagotto Romagnolo_673	A1/A1	A1/A2	A1/A1	A2/A2	A1/A1
Lagotto Romagnolo_674	A1/A2	A1/A2	A1/A1	A2/A2	A1/A1
Lagotto Romagnolo_675	A1/A2	A1/A2	A1/A1	A2/A2	A1/A1
Lagotto Romagnolo_676	A2/A2	A2/A2	A1/A1	A2/A2	A1/A1
Lagotto Romagnolo_677	A1/A2	A2/A2	A1/A1	A2/A2	A1/A1
Lagotto Romagnolo_678	A1/A1	A1/A2	A1/A1	A2/A2	A1/A1
Lagotto Romagnolo_679	A1/A1	A1/A2	A1/A1	A2/A2	A1/A1
Lagotto Romagnolo_680	A1/A2	A1/A2	A1/A1	A2/A2	A1/A1
Lagotto Romagnolo_681	A1/A1	A2/A2	A1/A1	A2/A2	A1/A1
Lagotto Romagnolo_682	A2/A2	A1/A1	A1/A1	A2/A2	A1/A1
Lagotto Romagnolo_683	A1/A1	A2/A2	A1/A1	A2/A2	A1/A1
Lagotto Romagnolo_684	A1/A2	A2/A2	A1/A1	A2/A2	A1/A1
Lagotto Romagnolo_685	A1/A1	A2/A2	A1/A1	A2/A2	A1/A1
Lagotto Romagnolo_686	A1/A1	A2/A2	A1/A1	A2/A2	A1/A1
Lagotto Romagnolo_687	A1/A1	A1/A1	A1/A1	A2/A2	A1/A1
Lagotto Romagnolo_688	A1/A2	A2/A2	A1/A1	A2/A2	A1/A1
Lagotto Romagnolo_689	A1/A2	A1/A2	A1/A1	A2/A2	A1/A1
Lagotto Romagnolo_690	A1/A2	A1/A2	A1/A1	A2/A2	A1/A1
Lagotto Romagnolo_691	A1/A2	A2/A2	A1/A1	A2/A2	A1/A1
Lagotto Romagnolo_692	A1/A2	A2/A2	A1/A1	A2/A2	A1/A1
Lagotto Romagnolo_693	A2/A2	A2/A2	A1/A1	A2/A2	A1/A1
Lagotto Romagnolo_694	A1/A1	A2/A2	A1/A1	A2/A2	A1/A1
Lagotto Romagnolo_695	A1/A2	A2/A2	A1/A1	A2/A2	A1/A1
Lagotto Romagnolo_696	A2/A2	A1/A2	A1/A1	A2/A2	A1/A1
Lagotto Romagnolo_697	A1/A1	A2/A2	A1/A1	A2/A2	A1/A1
Lagotto Romagnolo_698	A1/A2	A1/A2	A1/A1	A2/A2	A1/A1
Lagotto Romagnolo_699	A1/A2	A2/A2	A1/A1	A2/A2	A1/A1
Lagotto Romagnolo_700	A1/A2	A1/A1	A1/A1	A2/A2	A1/A1
Lagotto Romagnolo_701	A1/A2	A1/A2	A1/A1	A2/A2	A1/A1
Lagotto Romagnolo_702	A1/A1	A2/A2	A1/A1	A2/A2	A1/A1
Lagotto Romagnolo_703	A1/A1	A2/A2	A1/A1	A2/A2	A1/A1
Lagotto Romagnolo_704	A1/A2	A2/A2	A1/A1	A2/A2	A1/A1
Lagotto Romagnolo_705	A1/A1	A2/A2	A1/A1	A2/A2	A1/A1
Lagotto Romagnolo_706	A1/A2	A2/A2	A1/A1	A2/A2	A1/A1
Lagotto Romagnolo_707	A2/A2	A2/A2	A1/A1	A2/A2	A1/A1
Lagotto Romagnolo_708	A1/A1	A2/A2	A1/A1	A2/A2	A1/A1
Lagotto Romagnolo_709	A1/A2	A2/A2	A1/A1	A2/A2	A1/A1
Lagotto Romagnolo_710	A1/A1	A2/A2	A1/A1	A2/A2	A1/A1
Lagotto Romagnolo_711	A1/A1	A2/A2	A1/A1	A2/A2	A1/A1
Lagotto Romagnolo_712	A1/A2	A2/A2	A1/A1	A2/A2	A1/A1
Lagotto Romagnolo_713	A1/A1	A2/A2	A1/A1	A2/A2	A1/A1
Lagotto Romagnolo_714	A1/A2	A2/A2	A1/A1	A2/A2	A1/A1
Lagotto Romagnolo_715	A1/A2	A2/A2	A1/A1	A2/A2	A1/A1
Lagotto Romagnolo_716	A1/A2	A2/A2	A1/A1	A2/A2	A1/A1
Lagotto Romagnolo_717	A1/A1	A2/A2	A1/A1	A2/A2	A1/A1
Lagotto Romagnolo_718	A1/A1	A2/A2	A1/A1	A2/A2	A1/A1
Lagotto Romagnolo_719	A2/A2	A1/A2	A1/A1	A2/A2	A1/A1
Lagotto Romagnolo_720	A2/A2	A1/A2	A1/A1	A2/A2	A1/A1
Lagotto Romagnolo_721	A1/A2	A1/A1	A1/A1	A2/A2	A1/A1
Lagotto Romagnolo_722	A1/A1	A2/A2	A1/A1	A2/A2	A1/A1
Lagotto Romagnolo_723	A1/A2	A2/A2	A1/A1	A2/A2	A1/A1
Lagotto Romagnolo_724	A1/A2	A2/A2	A1/A1	A2/A2	A1/A1
Lagotto Romagnolo_725	A1/A1	A2/A2	A1/A1	A2/A2	A1/A1
Lagotto Romagnolo_726	A1/A2	A2/A2	A1/A1	A2/A2	A1/A1
Lagotto Romagnolo_727	A1/A2	A1/A2	A1/A1	A2/A2	A1/A1
Lagotto Romagnolo_728	A2/A2	A1/A2	A1/A1	A2/A2	A1/A1
Lagotto Romagnolo_729	A2/A2	A2/A2	A1/A1	A2/A2	A1/A1
Lagotto Romagnolo_730	A1/A1	A2/A2	A1/A1	A2/A2	A1/A1
Lagotto Romagnolo_731	A2/A2	A2/A2	A1/A1	A2/A2	A1/A1
Lagotto Romagnolo_732	A1/A1	A1/A2	A1/A1	A2/A2	A1/A1
Lagotto Romagnolo_733	A1/A2	A2/A2	A1/A1	A2/A2	A1/A1
Lagotto Romagnolo_734	A2/A2	A2/A2	A1/A1	A2/A2	A1/A1
Lagotto Romagnolo_735	A1/A2	A1/A2	A1/A1	A2/A2	A1/A1
Lagotto Romagnolo_736	A2/A2	A2/A2	A1/A1	A2/A2	A1/A1
Lagotto Romagnolo_737	A1/A2	A2/A2	A1/A1	A2/A2	A1/A1
Lagotto Romagnolo_738	A2/A2	A2/A2	A1/A1	A2/A2	A1/A1
Lagotto Romagnolo_739	A1/A2	A2/A2	A1/A1	A2/A2	A1/A1
Lagotto Romagnolo_740	A1/A2	A2/A2	A1/A1	A2/A2	A1/A1
Lagotto Romagnolo_741	A1/A2	A2/A2	A1/A1	A2/A2	A1/A1
Lagotto Romagnolo_742	A1/A1	A2/A2	A1/A1	A2/A2	A1/A1
Lagotto Romagnolo_743	A1/A1	A2/A2	A1/A1	A2/A2	A1/A1
Lagotto Romagnolo_744	A1/A2	A1/A2	A1/A1	A2/A2	A1/A1
Lagotto Romagnolo_745	A1/A2	A1/A2	A1/A1	A2/A2	A1/A1
Lagotto Romagnolo_746	A1/A1	A2/A2	A1/A1	A2/A2	A1/A1
Lagotto Romagnolo_747	A1/A2	A2/A2	A1/A1	A2/A2	A1/A1
Lagotto Romagnolo_748	A1/A2	A2/A2	A1/A1	A2/A2	A1/A1
Lagotto Romagnolo_749	A1/A2	A1/A2	A1/A1	A2/A2	A1/A1
Lagotto Romagnolo_750	A2/A2	A2/A2	A1/A1	A2/A2	A1/A1
Lagotto Romagnolo_751	A1/A2	A1/A2	A1/A1	A2/A2	A1/A1
Lagotto Romagnolo_752	A2/A2	A1/A2	A1/A1	A2/A2	A1/A1
Lagotto Romagnolo_753	A1/A2	A2/A2	A1/A1	A2/A2	A1/A1
Lagotto Romagnolo_754	A1/A2	A2/A2	A1/A1	A2/A2	A1/A1
Lagotto Romagnolo_755	A1/A2	A2/A2	A1/A1	A2/A2	A1/A1
Lagotto Romagnolo_756	A1/A1	A2/A2	A1/A1	A2/A2	A1/A1
Lagotto Romagnolo_757	A1/A2	A2/A2	A1/A1	A2/A2	A1/A1
Lagotto Romagnolo_758	A1/A2	A2/A2	A1/A1	A2/A2	A1/A1
Lagotto Romagnolo_759	A1/A1	A2/A2	A1/A1	A2/A2	A1/A1
Lagotto Romagnolo_760	A1/A1	A1/A2	A1/A1	A2/A2	A1/A1
Lagotto Romagnolo_761	A2/A2	A1/A2	A1/A1	A2/A2	A1/A1
Lagotto Romagnolo_762	A1/A2	A2/A2	A1/A1	A2/A2	A1/A1
Lagotto Romagnolo_763	A1/A2	A1/A2	A1/A1	A2/A2	A1/A1
Lagotto Romagnolo_764	A1/A2	A2/A2	A1/A1	A2/A2	A1/A1
Lagotto Romagnolo_765	A1/A2	A2/A2	A1/A1	A2/A2	A1/A1
Lagotto Romagnolo_766	A1/A2	A1/A2	A1/A1	A2/A2	A1/A1
Lagotto Romagnolo_767	A1/A2	A1/A2	A1/A1	A2/A2	A1/A1
Lagotto Romagnolo_768	A1/A1	A1/A2	A1/A1	A2/A2	A1/A1
Lagotto Romagnolo_769	A1/A2	A2/A2	A1/A1	A2/A2	A1/A1
Lagotto Romagnolo_770	A2/A2	A1/A2	A1/A1	A2/A2	A1/A1
Lagotto Romagnolo_771	A1/A2	A1/A1	A1/A1	A2/A2	A1/A1
Lagotto Romagnolo_772	A1/A1	A2/A2	A1/A1	A2/A2	A1/A1
Lagotto Romagnolo_773	A1/A2	A1/A2	A1/A1	A2/A2	A1/A1
Lagotto Romagnolo_774	A1/A2	A2/A2	A1/A1	A2/A2	A1/A1
Lagotto Romagnolo_775	A1/A1	A2/A2	A1/A1	A2/A2	A1/A1
Lagotto Romagnolo_776	A1/A2	A1/A2	A1/A1	A2/A2	A1/A1
Lagotto Romagnolo_777	A1/A1	A2/A2	A1/A1	A2/A2	A1/A1
Lagotto Romagnolo_778	A1/A1	A2/A2	A1/A1	A2/A2	A1/A1
Lagotto Romagnolo_779	A1/A2	A2/A2	A1/A1	A2/A2	A1/A1
Lagotto Romagnolo_780	A1/A2	A1/A2	A1/A1	A2/A2	A1/A1
Lagotto Romagnolo_781	A2/A2	A2/A2	A1/A1	A2/A2	A1/A1
Lagotto Romagnolo_782	A1/A2	A2/A2	A1/A1	A2/A2	A1/A1
Lagotto Romagnolo_783	A1/A2	A1/A2	A1/A1	A2/A2	A1/A1
Lagotto Romagnolo_784	A1/A2	A2/A2	A1/A1	A2/A2	A1/A1
Lagotto Romagnolo_785	A1/A1	A1/A2	A1/A1	A2/A2	A1/A1
Lagotto Romagnolo_786	A2/A2	A2/A2	A1/A1	A2/A2	A1/A1
Lagotto Romagnolo_787	A1/A1	A2/A2	A1/A1	A2/A2	A1/A1
Lagotto Romagnolo_788	A1/A2	A2/A2	A1/A1	A2/A2	A1/A1
Lagotto Romagnolo_789	A1/A1	A1/A2	A1/A1	A2/A2	A1/A1
Lagotto Romagnolo_790	A1/A1	A2/A2	A1/A1	A2/A2	A1/A1
Lagotto Romagnolo_791	A1/A2	A1/A2	A1/A1	A2/A2	A1/A1
Lagotto Romagnolo_792	A1/A1	A2/A2	A1/A1	A2/A2	A1/A1
Lagotto Romagnolo_793	A1/A2	A2/A2	A1/A1	A2/A2	A1/A1
Lagotto Romagnolo_794	A1/A1	A2/A2	A1/A1	A2/A2	A1/A1
Lagotto Romagnolo_795	A1/A1	A2/A2	A1/A1	A2/A2	A1/A1
Lagotto Romagnolo_796	A1/A2	A2/A2	A1/A1	A2/A2	A1/A1
Lagotto Romagnolo_797	A1/A1	A2/A2	A1/A1	A2/A2	A1/A1
Lagotto Romagnolo_798	A1/A1	A2/A2	A1/A1	A2/A2	A1/A1
Lagotto Romagnolo_799	A1/A1	A2/A2	A1/A1	A2/A2	A1/A1
Lagotto Romagnolo_800	A1/A2	A2/A2	A1/A1	A2/A2	A1/A1
Lagotto Romagnolo_801	A1/A2	A2/A2	A1/A1	A2/A2	A1/A1
Lagotto Romagnolo_802	A1/A2	A1/A2	A1/A1	A2/A2	A1/A1
Lagotto Romagnolo_803	A1/A2	A2/A2	A1/A1	A2/A2	A1/A1
Lagotto Romagnolo_804	A1/A2	A2/A2	A1/A1	A2/A2	A1/A1
Lagotto Romagnolo_805	A1/A2	A2/A2	A1/A1	A2/A2	A1/A1
Lagotto Romagnolo_806	A1/A1	A1/A2	A1/A1	A2/A2	A1/A1
Lagotto Romagnolo_807	A1/A1	A2/A2	A1/A1	A2/A2	A1/A1
Lagotto Romagnolo_808	A1/A1	A2/A2	A1/A1	A2/A2	A1/A1
Lagotto Romagnolo_809	A2/A2	A1/A2	A1/A1	A2/A2	A1/A1
Lagotto Romagnolo_810	A1/A2	A2/A2	A1/A1	A2/A2	A1/A1
Lagotto Romagnolo_811	A1/A2	A2/A2	A1/A1	A2/A2	A1/A1
Lagotto Romagnolo_812	A1/A2	A2/A2	A1/A1	A2/A2	A1/A1
Lagotto Romagnolo_813	A1/A2	A1/A2	A1/A1	A2/A2	A1/A1
Lagotto Romagnolo_814	A1/A2	A1/A2	A1/A1	A2/A2	A1/A1
Lagotto Romagnolo_815	A1/A2	A2/A2	A1/A1	A2/A2	A1/A1
Lagotto Romagnolo_816	A2/A2	A2/A2	A1/A1	A2/A2	A1/A1
Lagotto Romagnolo_817	A2/A2	A1/A2	A1/A1	A2/A2	A1/A1
Lagotto Romagnolo_818	A1/A1	A2/A2	A1/A1	A2/A2	A1/A1
Lagotto Romagnolo_819	A1/A2	A2/A2	A1/A1	A2/A2	A1/A1
Lagotto Romagnolo_820	A1/A2	A1/A2	A1/A1	A2/A2	A1/A1
Lagotto Romagnolo_821	A1/A2	A2/A2	A1/A1	A2/A2	A1/A1
Lagotto Romagnolo_822	A1/A1	A2/A2	A1/A1	A2/A2	A1/A1
Lagotto Romagnolo_823	A1/A2	A1/A1	A1/A1	A2/A2	A1/A1
Lagotto Romagnolo_824	A1/A1	A2/A2	A1/A1	A2/A2	A1/A1
Lagotto Romagnolo_825	A1/A1	A2/A2	A1/A1	A2/A2	A1/A1
Lagotto Romagnolo_826	A1/A2	A2/A2	A1/A1	A2/A2	A1/A1
Lagotto Romagnolo_827	A1/A2	A2/A2	A1/A1	A2/A2	A1/A1
Lagotto Romagnolo_828	A1/A2	A2/A2	A1/A1	A2/A2	A1/A1
Lagotto Romagnolo_829	A1/A2	A2/A2	A1/A1	A2/A2	A1/A1
Lagotto Romagnolo_830	A2/A2	A1/A2	A1/A1	A2/A2	A1/A1
Lagotto Romagnolo_831	A1/A2	A1/A2	A1/A1	A2/A2	A1/A1
Lagotto Romagnolo_832	A1/A1	A1/A2	A1/A1	A2/A2	A1/A1
Lagotto Romagnolo_833	A1/A2	A2/A2	A1/A1	A2/A2	A1/A1
Lagotto Romagnolo_834	A1/A2	A2/A2	A1/A1	A2/A2	A1/A1
Lagotto Romagnolo_835	A1/A2	A2/A2	A1/A1	A2/A2	A1/A1
Lagotto Romagnolo_836	A2/A2	A2/A2	A1/A1	A2/A2	A1/A1
Lagotto Romagnolo_837	A2/A2	A2/A2	A1/A1	A2/A2	A1/A1
Lagotto Romagnolo_838	A1/A2	A2/A2	A1/A1	A2/A2	A1/A1
Lagotto Romagnolo_839	A1/A2	A2/A2	A1/A1	A2/A2	A1/A1
Lagotto Romagnolo_840	A1/A2	A2/A2	A1/A1	A2/A2	A1/A1
Lagotto Romagnolo_841	A1/A2	A1/A2	A1/A1	A2/A2	A1/A1
Lagotto Romagnolo_842	A1/A2	A2/A2	A1/A1	A2/A2	A1/A1
Lagotto Romagnolo_843	A1/A2	A2/A2	A1/A1	A2/A2	A1/A1
Lagotto Romagnolo_844	A1/A2	A2/A2	A1/A1	A2/A2	A1/A1
Lagotto Romagnolo_845	A2/A2	A1/A2	A1/A1	A2/A2	A1/A1
Lagotto Romagnolo_846	A1/A2	A2/A2	A1/A1	A2/A2	A1/A1
Lagotto Romagnolo_847	A1/A2	A2/A2	A1/A1	A2/A2	A1/A1
Lagotto Romagnolo_848	A1/A2	A1/A2	A1/A1	A2/A2	A1/A1
Lagotto Romagnolo_849	A2/A2	A2/A2	A1/A1	A2/A2	A1/A1
Lagotto Romagnolo_850	A1/A2	A2/A2	A1/A1	A2/A2	A1/A1
Lagotto Romagnolo_851	A2/A2	A2/A2	A1/A1	A2/A2	A1/A1
Lagotto Romagnolo_852	A1/A1	A1/A2	A1/A1	A2/A2	A1/A1
Lagotto Romagnolo_853	A1/A2	A1/A2	A1/A1	A2/A2	A1/A1
Lagotto Romagnolo_854	A2/A2	A1/A2	A1/A1	A2/A2	A1/A1
Lagotto Romagnolo_855	A1/A2	A2/A2	A1/A1	A2/A2	A1/A1
Lagotto Romagnolo_856	A2/A2	A2/A2	A1/A1	A2/A2	A1/A1
Lagotto Romagnolo_857	A1/A1	A2/A2	A1/A1	A2/A2	A1/A1
Lagotto Romagnolo_858	A1/A1	A1/A2	A1/A1	A2/A2	A1/A1
Lagotto Romagnolo_859	A1/A2	A1/A1	A1/A1	A2/A2	A1/A1
Lagotto Romagnolo_860	A1/A2	A1/A1	A1/A1	A2/A2	A1/A1
Lagotto Romagnolo_861	A1/A2	A2/A2	A1/A1	A2/A2	A1/A1
Lagotto Romagnolo_862	A1/A1	A2/A2	A1/A1	A2/A2	A1/A1
Lagotto Romagnolo_863	A1/A1	A2/A2	A1/A1	A2/A2	A1/A1
Lagotto Romagnolo_864	A1/A2	A1/A1	A1/A1	A2/A2	A1/A1
Lagotto Romagnolo_865	A2/A2	A2/A2	A1/A1	A2/A2	A1/A1
Lagotto Romagnolo_866	A1/A2	A1/A1	A1/A1	A2/A2	A1/A1
Lagotto Romagnolo_867	A2/A2	A1/A2	A1/A1	A2/A2	A1/A1
Lagotto Romagnolo_868	A2/A2	A2/A2	A1/A1	A2/A2	A1/A1
Lagotto Romagnolo_869	A1/A2	A2/A2	A1/A1	A2/A2	A1/A1
Lagotto Romagnolo_870	A1/A2	A1/A2	A1/A1	A2/A2	A1/A1
Lagotto Romagnolo_871	A1/A1	A1/A2	A1/A1	A2/A2	A1/A1
Lagotto Romagnolo_872	A1/A2	A2/A2	A1/A1	A2/A2	A1/A1
Lagotto Romagnolo_873	A1/A2	A1/A2	A1/A1	A2/A2	A1/A1
Lagotto Romagnolo_874	A1/A1	A1/A2	A1/A1	A2/A2	A1/A1
Lagotto Romagnolo_875	A2/A2	A1/A2	A1/A1	A2/A2	A1/A1
Lagotto Romagnolo_876	A1/A2	A1/A2	A1/A1	A2/A2	A1/A1
Lagotto Romagnolo_877	A1/A2	A1/A2	A1/A1	A2/A2	A1/A1
Lagotto Romagnolo_878	A1/A2	A1/A2	A1/A1	A2/A2	A1/A1
Lagotto Romagnolo_879	A2/A2	A1/A2	A1/A1	A2/A2	A1/A1
Lagotto Romagnolo_880	A2/A2	A1/A2	A1/A1	A2/A2	A1/A1
Lagotto Romagnolo_881	A1/A2	A1/A2	A1/A1	A2/A2	A1/A1
Lagotto Romagnolo_882	A1/A2	A1/A2	A1/A1	A2/A2	A1/A1
Lagotto Romagnolo_883	A1/A2	A1/A2	A1/A1	A2/A2	A1/A1
Lagotto Romagnolo_884	A2/A2	A2/A2	A1/A1	A2/A2	A1/A1
Lagotto Romagnolo_885	A2/A2	A1/A2	A1/A1	A2/A2	A1/A1
Lagotto Romagnolo_886	A2/A2	A1/A2	A1/A1	A2/A2	A1/A1
Lagotto Romagnolo_887	A1/A2	A2/A2	A1/A1	A2/A2	A1/A1
Lagotto Romagnolo_888	A2/A2	A2/A2	A1/A1	A2/A2	A1/A1
Lagotto Romagnolo_889	A2/A2	A2/A2	A1/A1	A2/A2	A1/A1
Lagotto Romagnolo_890	A2/A2	A2/A2	A1/A1	A2/A2	A1/A1
Lagotto Romagnolo_891	A1/A1	A1/A2	A1/A1	A2/A2	A1/A1
Lagotto Romagnolo_892	A2/A2	A2/A2	A1/A1	A2/A2	A1/A1
Lagotto Romagnolo_893	A1/A2	A2/A2	A1/A1	A2/A2	A1/A1
Lagotto Romagnolo_894	A1/A2	A1/A2	A1/A1	A2/A2	A1/A1
Lagotto Romagnolo_895	A1/A1	A2/A2	A1/A1	A2/A2	A1/A1
Lagotto Romagnolo_896	A1/A2	A2/A2	A1/A1	A2/A2	A1/A1
Lagotto Romagnolo_897	A1/A2	A2/A2	A1/A1	A2/A2	A1/A1
Lagotto Romagnolo_898	A1/A2	A2/A2	A1/A1	A2/A2	A1/A1
Lagotto Romagnolo_899	A1/A2	A2/A2	A1/A1	A2/A2	A1/A1
Lagotto Romagnolo_900	A1/A2	A2/A2	A1/A1	A2/A2	A1/A1
Lagotto Romagnolo_901	A1/A2	A2/A2	A1/A1	A2/A2	A1/A1
Lagotto Romagnolo_902	A1/A2	A2/A2	A1/A1	A2/A2	A1/A1
Lagotto Romagnolo_903	A2/A2	A2/A2	A1/A1	A2/A2	A1/A1
Lagotto Romagnolo_904	A1/A2	A2/A2	A1/A1	A2/A2	A1/A1
Lagotto Romagnolo_905	A1/A2	A2/A2	A1/A1	A2/A2	A1/A1
Lagotto Romagnolo_906	A1/A1	A2/A2	A1/A1	A2/A2	A1/A1
Lagotto Romagnolo_907	A2/A2	A2/A2	A1/A1	A2/A2	A1/A1
Lagotto Romagnolo_908	A2/A2	A2/A2	A1/A1	A2/A2	A1/A1
Lagotto Romagnolo_909	A1/A2	A2/A2	A1/A1	A2/A2	A1/A1
Lagotto Romagnolo_910	A1/A2	A2/A2	A1/A1	A2/A2	A1/A1
Lagotto Romagnolo_911	A2/A2	A2/A2	A1/A1	A2/A2	A1/A1
Lagotto Romagnolo_912	A1/A2	A2/A2	A1/A1	A2/A2	A1/A1
Lagotto Romagnolo_913	A1/A2	A2/A2	A1/A1	A2/A2	A1/A1
Lagotto Romagnolo_914	A1/A2	A2/A2	A1/A1	A2/A2	A1/A1
Lagotto Romagnolo_915	A1/A2	A1/A2	A1/A1	A2/A2	A1/A1
Lagotto Romagnolo_916	A1/A2	A2/A2	A1/A1	A2/A2	A1/A1
Lagotto Romagnolo_917	A1/A2	A1/A1	A1/A1	A2/A2	A1/A1
Lagotto Romagnolo_918	A1/A2	A2/A2	A1/A1	A2/A2	A1/A1
Lagotto Romagnolo_919	A1/A2	A2/A2	A1/A1	A2/A2	A1/A1
Lagotto Romagnolo_920	A2/A2	A1/A2	A1/A1	A2/A2	A1/A1
Lagotto Romagnolo_921	A1/A1	A1/A2	A1/A1	A2/A2	A1/A1
Lagotto Romagnolo_922	A1/A2	A2/A2	A1/A1	A2/A2	A1/A1
Lagotto Romagnolo_923	A2/A2	A1/A1	A1/A1	A2/A2	A1/A1
Lagotto Romagnolo_924	A1/A2	A2/A2	A1/A1	A2/A2	A1/A1
Lagotto Romagnolo_925	A1/A2	A2/A2	A1/A1	A2/A2	A1/A1
Lagotto Romagnolo_926	A1/A2	A2/A2	A1/A1	A2/A2	A1/A1
Lagotto Romagnolo_927	A2/A2	A1/A2	A1/A1	A2/A2	A1/A1
Lagotto Romagnolo_928	A1/A1	A2/A2	A1/A1	A2/A2	A1/A1
Lagotto Romagnolo_929	A1/A1	A2/A2	A1/A1	A2/A2	A1/A1
Lagotto Romagnolo_930	A1/A1	A2/A2	A1/A1	A2/A2	A1/A1
Lagotto Romagnolo_931	A1/A2	A2/A2	A1/A1	A2/A2	A1/A1
Lagotto Romagnolo_932	A1/A2	A2/A2	A1/A1	A2/A2	A1/A1
Lagotto Romagnolo_933	A1/A1	A1/A2	A1/A1	A2/A2	A1/A1
Lagotto Romagnolo_934	A2/A2	A2/A2	A1/A1	A2/A2	A1/A1
Lagotto Romagnolo_935	A2/A2	A1/A2	A1/A1	A2/A2	A1/A1
Lagotto Romagnolo_936	A1/A2	A2/A2	A1/A1	A2/A2	A1/A1
Lagotto Romagnolo_937	A1/A1	A1/A2	A1/A1	A2/A2	A1/A1
Lagotto Romagnolo_938	A1/A1	A2/A2	A1/A1	A2/A2	A1/A1
Lagotto Romagnolo_939	A1/A2	A2/A2	A1/A1	A2/A2	A1/A1
Lagotto Romagnolo_940	A1/A1	A1/A2	A1/A1	A2/A2	A1/A1
Lagotto Romagnolo_941	A1/A2	A2/A2	A1/A1	A2/A2	A1/A1
Lagotto Romagnolo_942	A1/A2	A2/A2	A1/A1	A2/A2	A1/A1
Lagotto Romagnolo_943	A1/A2	A2/A2	A1/A1	A2/A2	A1/A1
Lagotto Romagnolo_944	A1/A2	A1/A2	A1/A1	A2/A2	A1/A1
Lagotto Romagnolo_945	A1/A1	A1/A2	A1/A1	A2/A2	A1/A1
Lagotto Romagnolo_946	A1/A1	A2/A2	A1/A1	A2/A2	A1/A1
Lagotto Romagnolo_947	A1/A2	A2/A2	A1/A1	A2/A2	A1/A1
Lagotto Romagnolo_948	A1/A2	A2/A2	A1/A1	A2/A2	A1/A1
Lagotto Romagnolo_949	A1/A2	A2/A2	A1/A1	A2/A2	A1/A1
Lagotto Romagnolo_950	A1/A2	A2/A2	A1/A1	A2/A2	A1/A1
Lagotto Romagnolo_951	A2/A2	A2/A2	A1/A1	A2/A2	A1/A1
Lagotto Romagnolo_952	A1/A1	A2/A2	A1/A1	A2/A2	A1/A1
Lagotto Romagnolo_953	A2/A2	A1/A2	A1/A1	A2/A2	A1/A1
Lagotto Romagnolo_954	A1/A2	A1/A2	A1/A1	A2/A2	A1/A1
Lagotto Romagnolo_955	A1/A2	A1/A2	A1/A1	A2/A2	A1/A1
Lagotto Romagnolo_956	A1/A2	A2/A2	A1/A1	A2/A2	A1/A1
Lagotto Romagnolo_957	A1/A2	A1/A2	A1/A1	A2/A2	A1/A1
Lagotto Romagnolo_958	A2/A2	A2/A2	A1/A1	A2/A2	A1/A1
Lagotto Romagnolo_959	A1/A2	A2/A2	A1/A1	A2/A2	A1/A1
Lagotto Romagnolo_960	A1/A1	A2/A2	A1/A1	A2/A2	A1/A1
Lagotto Romagnolo_961	A1/A2	A2/A2	A1/A1	A2/A2	A1/A1
Lagotto Romagnolo_962	A2/A2	A1/A1	A1/A1	A2/A2	A1/A1
Lagotto Romagnolo_963	A1/A2	A2/A2	A1/A1	A2/A2	A1/A1
Lagotto Romagnolo_964	A1/A2	A2/A2	A1/A1	A2/A2	A1/A1
Lagotto Romagnolo_965	A1/A2	A1/A2	A1/A1	A2/A2	A1/A1
Lagotto Romagnolo_966	A1/A2	A2/A2	A1/A1	A2/A2	A1/A1
Lagotto Romagnolo_967	A1/A2	A2/A2	A1/A1	A2/A2	A1/A1
Lagotto Romagnolo_968	A2/A2	A2/A2	A1/A1	A2/A2	A1/A1
Lagotto Romagnolo_969	A1/A2	A2/A2	A1/A1	A2/A2	A1/A1
Lagotto Romagnolo_970	A1/A2	A1/A2	A1/A1	A2/A2	A1/A1
Lagotto Romagnolo_971	A1/A2	A2/A2	A1/A1	A2/A2	A1/A1
Lagotto Romagnolo_972	A1/A2	A2/A2	A1/A1	A2/A2	A1/A1
Lagotto Romagnolo_973	A2/A2	A2/A2	A1/A1	A2/A2	A1/A1
Lagotto Romagnolo_974	A1/A1	A1/A2	A1/A1	A2/A2	A1/A1
Lagotto Romagnolo_975	A2/A2	A2/A2	A1/A1	A2/A2	A1/A1
Lagotto Romagnolo_976	A1/A2	A2/A2	A1/A1	A2/A2	A1/A1
Lagotto Romagnolo_977	A1/A2	A1/A2	A1/A1	A2/A2	A1/A1
Lagotto Romagnolo_978	A1/A2	A2/A2	A1/A1	A2/A2	A1/A1
Lagotto Romagnolo_979	A2/A2	A2/A2	A1/A1	A2/A2	A1/A1
Lagotto Romagnolo_980	A1/A2	A2/A2	A1/A1	A2/A2	A1/A1
Lagotto Romagnolo_981	A1/A2	A2/A2	A1/A1	A2/A2	A1/A1
Lagotto Romagnolo_982	A1/A1	A2/A2	A1/A1	A2/A2	A1/A1
Lagotto Romagnolo_983	A1/A2	A1/A1	A1/A1	A2/A2	A1/A1
Lagotto Romagnolo_984	A2/A2	A2/A2	A1/A1	A2/A2	A1/A1
Lagotto Romagnolo_985	A1/A2	A2/A2	A1/A1	A2/A2	A1/A1
Lagotto Romagnolo_986	A1/A1	A2/A2	A1/A1	A2/A2	A1/A1
Lagotto Romagnolo_987	A1/A2	A2/A2	A1/A1	A2/A2	A1/A1
Lagotto Romagnolo_988	A1/A1	A2/A2	A1/A1	A2/A2	A1/A1
Lagotto Romagnolo_989	A1/A2	A2/A2	A1/A1	A2/A2	A1/A1
Lagotto Romagnolo_990	A1/A2	A1/A2	A1/A1	A2/A2	A1/A1
Lagotto Romagnolo_991	A1/A2	A1/A2	A1/A1	A2/A2	A1/A1
Lagotto Romagnolo_992	A1/A2	A1/A2	A1/A1	A2/A2	A1/A1
Lagotto Romagnolo_993	A1/A2	A2/A2	A1/A1	A2/A2	A1/A1
Lagotto Romagnolo_994	A1/A1	A2/A2	A1/A1	A2/A2	A1/A1
Lagotto Romagnolo_995	A1/A2	A2/A2	A1/A1	A2/A2	A1/A1
Lagotto Romagnolo_996	A1/A2	A2/A2	A1/A1	A2/A2	A1/A1
Lagotto Romagnolo_997	A1/A2	A2/A2	A1/A1	A2/A2	A1/A1
Lagotto Romagnolo_998	A1/A1	A2/A2	A1/A1	A2/A2	A1/A1
Lagotto Romagnolo_999	A1/A2	A2/A2	A1/A1	A2/A2	A1/A1
Lagotto Romagnolo_1000	A1/A1	A1/A2	A1/A1	A2/A2	A1/A1
Lagotto Romagnolo_1001	A1/A2	A2/A2	A1/A1	A2/A2	A1/A1
Lagotto Romagnolo_1002	A1/A2	A2/A2	A1/A1	A2/A2	A1/A1
Lagotto Romagnolo_1003	A2/A2	A2/A2	A1/A1	A2/A2	A1/A1
Lagotto Romagnolo_1004	A1/A1	A1/A2	A1/A1	A2/A2	A1/A1
Lagotto Romagnolo_1005	A1/A2	A2/A2	A1/A1	A2/A2	A1/A1
Lagotto Romagnolo_1006	A2/A2	A1/A2	A1/A1	A2/A2	A1/A1
Lagotto Romagnolo_1007	A1/A2	A2/A2	A1/A1	A2/A2	A1/A1
Lagotto Romagnolo_1008	A1/A1	A2/A2	A1/A1	A2/A2	A1/A1
Lagotto Romagnolo_1009	A1/A1	A2/A2	A1/A1	A2/A2	A1/A1
Lagotto Romagnolo_1010	A1/A2	A1/A2	A1/A1	A2/A2	A1/A1
Lagotto Romagnolo_1011	A1/A2	A2/A2	A1/A1	A2/A2	A1/A1
Lagotto Romagnolo_1012	A1/A1	A2/A2	A1/A1	A2/A2	A1/A1
Lagotto Romagnolo_1013	A1/A2	A2/A2	A1/A1	A2/A2	A1/A1
Lagotto Romagnolo_1014	A1/A1	A2/A2	A1/A1	A2/A2	A1/A1
Lagotto Romagnolo_1015	A1/A2	A2/A2	A1/A1	A2/A2	A1/A1
Lagotto Romagnolo_1016	A1/A2	A1/A2	A1/A1	A2/A2	A1/A1
Lagotto Romagnolo_1017	A1/A2	A1/A2	A1/A1	A2/A2	A1/A1
Lagotto Romagnolo_1018	A1/A2	A2/A2	A1/A1	A2/A2	A1/A1
Lagotto Romagnolo_1019	A1/A2	A1/A2	A1/A1	A2/A2	A1/A1
Lagotto Romagnolo_1020	A1/A1	A1/A2	A1/A1	A2/A2	A1/A1
Lagotto Romagnolo_1021	A1/A2	A2/A2	A1/A1	A2/A2	A1/A1
Lagotto Romagnolo_1022	A1/A2	A2/A2	A1/A1	A2/A2	A1/A1
Lagotto Romagnolo_1023	A1/A1	A1/A2	A1/A1	A2/A2	A1/A1
Lagotto Romagnolo_1024	A2/A2	A2/A2	A1/A1	A2/A2	A1/A1
Lagotto Romagnolo_1025	A1/A2	A1/A2	A1/A1	A2/A2	A1/A1
Lagotto Romagnolo_1026	A1/A2	A2/A2	A1/A1	A2/A2	A1/A1
Lagotto Romagnolo_1027	A2/A2	A2/A2	A1/A1	A2/A2	A1/A1
Lagotto Romagnolo_1028	A1/A2	A1/A2	A1/A1	A2/A2	A1/A1
Lagotto Romagnolo_1029	A2/A2	A2/A2	A1/A1	A2/A2	A1/A1
Lagotto Romagnolo_1030	A1/A2	A2/A2	A1/A1	A2/A2	A1/A1
Lagotto Romagnolo_1031	A1/A2	A1/A2	A1/A1	A2/A2	A1/A1
Lagotto Romagnolo_1032	A1/A2	A2/A2	A1/A1	A2/A2	A1/A1
Lagotto Romagnolo_1033	A1/A2	A2/A2	A1/A1	A2/A2	A1/A1
Lagotto Romagnolo_1034	A1/A2	A2/A2	A1/A1	A2/A2	A1/A1
Lagotto Romagnolo_1035	A1/A2	A2/A2	A1/A1	A2/A2	A1/A1
Lagotto Romagnolo_1036	A1/A1	A1/A2	A1/A1	A2/A2	A1/A1
Lagotto Romagnolo_1037	A1/A1	A1/A2	A1/A1	A2/A2	A1/A1
Lagotto Romagnolo_1038	A1/A1	A2/A2	A1/A1	A2/A2	A1/A1
Lagotto Romagnolo_1039	A1/A2	A2/A2	A1/A1	A2/A2	A1/A1
Lagotto Romagnolo_1040	A2/A2	A2/A2	A1/A1	A2/A2	A1/A1
Lagotto Romagnolo_1041	A2/A2	A2/A2	A1/A1	A2/A2	A1/A1
Lagotto Romagnolo_1042	A1/A1	A1/A2	A1/A1	A2/A2	A1/A1
Lagotto Romagnolo_1043	A2/A2	A1/A2	A1/A1	A2/A2	A1/A1
Lagotto Romagnolo_1044	A1/A2	A2/A2	A1/A1	A2/A2	A1/A1
Lagotto Romagnolo_1045	A1/A1	A2/A2	A1/A1	A2/A2	A1/A1
Lagotto Romagnolo_1046	A2/A2	A2/A2	A1/A1	A2/A2	A1/A1
Lagotto Romagnolo_1047	A1/A1	A1/A1	A1/A1	A2/A2	A1/A1
Lagotto Romagnolo_1048	A2/A2	A2/A2	A1/A1	A2/A2	A1/A1
Lagotto Romagnolo_1049	A1/A1	A2/A2	A1/A1	A2/A2	A1/A1
Lagotto Romagnolo_1050	A1/A2	A2/A2	A1/A1	A2/A2	A1/A1
Lagotto Romagnolo_1051	A1/A1	A2/A2	A1/A1	A2/A2	A1/A1
Lagotto Romagnolo_1052	A1/A2	A1/A2	A1/A1	A2/A2	A1/A1
Lagotto Romagnolo_1053	A1/A1	A1/A2	A1/A1	A2/A2	A1/A1
Lagotto Romagnolo_1054	A1/A2	A2/A2	A1/A1	A2/A2	A1/A1
Lagotto Romagnolo_1055	A1/A2	A2/A2	A1/A1	A2/A2	A1/A1
Lagotto Romagnolo_1056	A2/A2	A2/A2	A1/A1	A2/A2	A1/A1
Lagotto Romagnolo_1057	A1/A2	A1/A1	A1/A1	A2/A2	A1/A1
Lagotto Romagnolo_1058	A1/A2	A1/A2	A1/A1	A2/A2	A1/A1
Lagotto Romagnolo_1059	A2/A2	A2/A2	A1/A1	A2/A2	A1/A1
Lagotto Romagnolo_1060	A2/A2	A1/A2	A1/A1	A2/A2	A1/A1
Lagotto Romagnolo_1061	A2/A2	A2/A2	A1/A1	A2/A2	A1/A1
Lagotto Romagnolo_1062	A1/A1	A1/A2	A1/A1	A2/A2	A1/A1
Lagotto Romagnolo_1063	A1/A2	A1/A2	A1/A1	A2/A2	A1/A1
Lagotto Romagnolo_1064	A1/A1	A1/A2	A1/A1	A2/A2	A1/A1
Lagotto Romagnolo_1065	A1/A1	A1/A2	A1/A1	A2/A2	A1/A1
Lagotto Romagnolo_1066	A1/A2	A2/A2	A1/A1	A2/A2	A1/A1
Lagotto Romagnolo_1067	A1/A2	A2/A2	A1/A1	A2/A2	A1/A1
Lagotto Romagnolo_1068	A1/A2	A1/A1	A1/A1	A2/A2	A1/A1
Lagotto Romagnolo_1069	A1/A1	A2/A2	A1/A1	A2/A2	A1/A1
Lagotto Romagnolo_1070	A2/A2	A2/A2	A1/A1	A2/A2	A1/A1
Lagotto Romagnolo_1071	A1/A1	A1/A2	A1/A1	A2/A2	A1/A1
Lagotto Romagnolo_1072	A2/A2	A1/A2	A1/A1	A2/A2	A1/A1
Lagotto Romagnolo_1073	A1/A2	A1/A2	A1/A1	A2/A2	A1/A1
Lagotto Romagnolo_1074	A1/A2	A1/A2	A1/A1	A2/A2	A1/A1
Lagotto Romagnolo_1075	A1/A2	A2/A2	A1/A1	A2/A2	A1/A1
Lagotto Romagnolo_1076	A2/A2	A1/A2	A1/A1	A2/A2	A1/A1
Lagotto Romagnolo_1077	A1/A2	A1/A2	A1/A1	A2/A2	A1/A1
Lagotto Romagnolo_1078	A1/A2	A1/A1	A1/A1	A2/A2	A1/A1
Lagotto Romagnolo_1079	A1/A2	A1/A2	A1/A1	A2/A2	A1/A1
Lagotto Romagnolo_1080	A2/A2	A1/A2	A1/A1	A2/A2	A1/A1
Lagotto Romagnolo_1081	A1/A2	A1/A2	A1/A1	A2/A2	A1/A1
Lagotto Romagnolo_1082	A1/A2	A1/A1	A1/A1	A2/A2	A1/A1
Lagotto Romagnolo_1083	A1/A2	A1/A2	A1/A1	A2/A2	A1/A1
Lagotto Romagnolo_1084	A2/A2	A1/A2	A1/A1	A2/A2	A1/A1
Lagotto Romagnolo_1085	A1/A1	A2/A2	A1/A1	A2/A2	A1/A1
Lagotto Romagnolo_1086	A2/A2	A2/A2	A1/A1	A2/A2	A1/A1
Lagotto Romagnolo_1087	A2/A2	A1/A2	A1/A1	A2/A2	A1/A1
Lagotto Romagnolo_1088	A1/A1	A2/A2	A1/A1	A2/A2	A1/A1
Lagotto Romagnolo_1089	A1/A2	A2/A2	A1/A1	A2/A2	A1/A1
Lagotto Romagnolo_1090	A1/A2	A2/A2	A1/A1	A2/A2	A1/A1
Lagotto Romagnolo_1091	A1/A1	A1/A2	A1/A1	A2/A2	A1/A1
Lagotto Romagnolo_1092	A1/A2	A1/A2	A1/A1	A2/A2	A1/A1
Lagotto Romagnolo_1093	A1/A2	A2/A2	A1/A1	A2/A2	A1/A1
Lagotto Romagnolo_1094	A1/A2	A2/A2	A1/A1	A2/A2	A1/A1
Lagotto Romagnolo_1095	A1/A1	A1/A2	A1/A1	A2/A2	A1/A1
Lagotto Romagnolo_1096	A1/A2	A2/A2	A1/A1	A2/A2	A1/A1
Lagotto Romagnolo_1097	A2/A2	A2/A2	A1/A1	A2/A2	A1/A1
Lagotto Romagnolo_1098	A1/A2	A1/A2	A1/A1	A2/A2	A1/A1
Lagotto Romagnolo_1099	A1/A1	A1/A2	A1/A1	A2/A2	A1/A1
Lagotto Romagnolo_1100	A1/A2	A2/A2	A1/A1	A2/A2	A1/A1
Lagotto Romagnolo_1101	A1/A1	A2/A2	A1/A1	A2/A2	A1/A1
Lagotto Romagnolo_1102	A2/A2	A2/A2	A1/A1	A2/A2	A1/A1
Lagotto Romagnolo_1103	A1/A2	A2/A2	A1/A1	A2/A2	A1/A1
Lagotto Romagnolo_1104	A1/A1	A2/A2	A1/A1	A2/A2	A1/A1
Lagotto Romagnolo_1105	A1/A2	A2/A2	A1/A1	A2/A2	A1/A1
Lagotto Romagnolo_1106	A1/A2	A2/A2	A1/A1	A2/A2	A1/A1
Lagotto Romagnolo_1107	A1/A2	A1/A2	A1/A1	A2/A2	A1/A1
Lagotto Romagnolo_1108	A1/A1	A1/A2	A1/A1	A2/A2	A1/A1
Lagotto Romagnolo_1109	A2/A2	A1/A2	A1/A1	A2/A2	A1/A1
Lagotto Romagnolo_1110	A1/A2	A1/A1	A1/A1	A2/A2	A1/A1
Lagotto Romagnolo_1111	A1/A2	A2/A2	A1/A1	A2/A2	A1/A1
Lagotto Romagnolo_1112	A2/A2	A2/A2	A1/A1	A2/A2	A1/A1
Lagotto Romagnolo_1113	A1/A2	A2/A2	A1/A1	A2/A2	A1/A1
Lagotto Romagnolo_1114	A2/A2	A2/A2	A1/A1	A2/A2	A1/A1
Lagotto Romagnolo_1115	A1/A2	A1/A2	A1/A1	A2/A2	A1/A1
Lagotto Romagnolo_1116	A1/A2	A1/A2	A1/A1	A2/A2	A1/A1
Lagotto Romagnolo_1117	A1/A1	A2/A2	A1/A1	A2/A2	A1/A1
Lagotto Romagnolo_1118	A1/A1	A1/A2	A1/A1	A2/A2	A1/A1
Lagotto Romagnolo_1119	A1/A2	A1/A2	A1/A1	A2/A2	A1/A1
Lagotto Romagnolo_1120	A1/A1	A2/A2	A1/A1	A2/A2	A1/A1
Lagotto Romagnolo_1121	A1/A2	A2/A2	A1/A1	A2/A2	A1/A1
Lagotto Romagnolo_1122	A1/A2	A1/A2	A1/A1	A2/A2	A1/A1
Lagotto Romagnolo_1123	A1/A2	A2/A2	A1/A1	A2/A2	A1/A1
Lagotto Romagnolo_1124	A2/A2	A1/A2	A1/A1	A2/A2	A1/A1
Lagotto Romagnolo_1125	A1/A2	A1/A2	A1/A1	A2/A2	A1/A1
Lagotto Romagnolo_1126	A1/A2	A1/A2	A1/A1	A2/A2	A1/A1
Lagotto Romagnolo_1127	A1/A2	A2/A2	A1/A1	A2/A2	A1/A1
Lagotto Romagnolo_1128	A2/A2	A1/A2	A1/A1	A2/A2	A1/A1
Lagotto Romagnolo_1129	A1/A2	A1/A2	A1/A1	A2/A2	A1/A1
Lagotto Romagnolo_1130	A1/A2	A2/A2	A1/A1	A2/A2	A1/A1
Lagotto Romagnolo_1131	A1/A2	A2/A2	A1/A1	A2/A2	A1/A1
Lagotto Romagnolo_1132	A2/A2	A1/A2	A1/A1	A2/A2	A1/A1
Lagotto Romagnolo_1133	A1/A1	A2/A2	A1/A1	A2/A2	A1/A1
Lagotto Romagnolo_1134	A1/A2	A2/A2	A1/A1	A2/A2	A1/A1
Lagotto Romagnolo_1135	A1/A1	A2/A2	A1/A1	A2/A2	A1/A1
Lagotto Romagnolo_1136	A1/A1	A2/A2	A1/A1	A2/A2	A1/A1
Lagotto Romagnolo_1137	A2/A2	A2/A2	A1/A1	A2/A2	A1/A1
Lagotto Romagnolo_1138	A1/A2	A2/A2	A1/A1	A2/A2	A1/A1
Lagotto Romagnolo_1139	A1/A2	A2/A2	A1/A1	A2/A2	A1/A1
Lagotto Romagnolo_1140	A1/A1	A2/A2	A1/A1	A2/A2	A1/A1
Lagotto Romagnolo_1141	A2/A2	A1/A2	A1/A1	A2/A2	A1/A1
Lagotto Romagnolo_1142	A1/A2	A1/A2	A1/A1	A2/A2	A1/A1
Lagotto Romagnolo_1143	A2/A2	A2/A2	A1/A1	A2/A2	A1/A1
Lagotto Romagnolo_1144	A1/A1	A1/A1	A1/A1	A2/A2	A1/A1
Lagotto Romagnolo_1145	A1/A2	A2/A2	A1/A1	A2/A2	A1/A1
Lagotto Romagnolo_1146	A1/A1	A2/A2	A1/A1	A2/A2	A1/A1
Lagotto Romagnolo_1147	A1/A1	A2/A2	A1/A1	A2/A2	A1/A1
Lagotto Romagnolo_1148	A1/A1	A1/A2	A1/A1	A2/A2	A1/A1
Lagotto Romagnolo_1149	A1/A2	A2/A2	A1/A1	A2/A2	A1/A1
Lagotto Romagnolo_1150	A1/A2	A1/A2	A1/A1	A2/A2	A1/A1
Lagotto Romagnolo_1151	A2/A2	A2/A2	A1/A1	A2/A2	A1/A1
Lagotto Romagnolo_1152	A1/A1	A2/A2	A1/A1	A2/A2	A1/A1
Lagotto Romagnolo_1153	A1/A2	A1/A2	A1/A1	A2/A2	A1/A1
Lagotto Romagnolo_1154	A1/A2	A1/A2	A1/A1	A2/A2	A1/A1
Lagotto Romagnolo_1155	A1/A2	A2/A2	A1/A1	A2/A2	A1/A1
Lagotto Romagnolo_1156	A1/A1	A2/A2	A1/A1	A2/A2	A1/A1
Lagotto Romagnolo_1157	A1/A1	A2/A2	A1/A1	A2/A2	A1/A1
Lagotto Romagnolo_1158	A2/A2	A1/A2	A1/A1	A2/A2	A1/A1
Lagotto Romagnolo_1159	A2/A2	A2/A2	A1/A1	A2/A2	A1/A1
Lagotto Romagnolo_1160	A1/A2	A2/A2	A1/A1	A2/A2	A1/A1
Lagotto Romagnolo_1161	A1/A2	A1/A2	A1/A1	A2/A2	A1/A1
Lagotto Romagnolo_1162	A1/A2	A2/A2	A1/A1	A2/A2	A1/A1
Lagotto Romagnolo_1163	A1/A2	A1/A2	A1/A1	A2/A2	A1/A1
Lagotto Romagnolo_1164	A1/A2	A2/A2	A1/A1	A2/A2	A1/A1
Lagotto Romagnolo_1165	A1/A2	A1/A2	A1/A1	A2/A2	A1/A1
Lagotto Romagnolo_1166	A1/A2	A2/A2	A1/A1	A2/A2	A1/A1
Lagotto Romagnolo_1167	A1/A1	A2/A2	A1/A1	A2/A2	A1/A1
Lagotto Romagnolo_1168	A1/A2	A2/A2	A1/A1	A2/A2	A1/A1
Lagotto Romagnolo_1169	A1/A2	A1/A2	A1/A1	A2/A2	A1/A1
Lagotto Romagnolo_1170	A1/A1	A1/A2	A1/A1	A2/A2	A1/A1
Lagotto Romagnolo_1171	A1/A2	A2/A2	A1/A1	A2/A2	A1/A1
Lagotto Romagnolo_1172	A1/A1	A2/A2	A1/A1	A2/A2	A1/A1
Lagotto Romagnolo_1173	A1/A1	A2/A2	A1/A1	A2/A2	A1/A1
Lagotto Romagnolo_1174	A1/A1	A1/A1	A1/A1	A2/A2	A1/A1
Lagotto Romagnolo_1175	A2/A2	A1/A2	A1/A1	A2/A2	A1/A1
Lagotto Romagnolo_1176	A2/A2	A1/A2	A1/A1	A2/A2	A1/A1
Lagotto Romagnolo_1177	A1/A2	A2/A2	A1/A1	A2/A2	A1/A1
Lagotto Romagnolo_1178	A2/A2	A2/A2	A1/A1	A2/A2	A1/A1
Lagotto Romagnolo_1179	A1/A1	A1/A1	A1/A1	A2/A2	A1/A1
Lagotto Romagnolo_1180	A1/A2	A1/A1	A1/A1	A2/A2	A1/A1
Lagotto Romagnolo_1181	A1/A2	A2/A2	A1/A1	A2/A2	A1/A1
Lagotto Romagnolo_1182	A1/A1	A1/A2	A1/A1	A2/A2	A1/A1
Lagotto Romagnolo_1183	A1/A2	A2/A2	A1/A1	A2/A2	A1/A1
Lagotto Romagnolo_1184	A1/A2	A1/A2	A1/A1	A2/A2	A1/A1
Lagotto Romagnolo_1185	A1/A2	A1/A2	A1/A1	A2/A2	A1/A1
Lagotto Romagnolo_1186	A1/A1	A2/A2	A1/A1	A2/A2	A1/A1
Lagotto Romagnolo_1187	A1/A2	A2/A2	A1/A1	A2/A2	A1/A1
Lagotto Romagnolo_1188	A1/A2	A2/A2	A1/A1	A2/A2	A1/A1
Lagotto Romagnolo_1189	A1/A2	A2/A2	A1/A1	A2/A2	A1/A1
Lagotto Romagnolo_1190	A1/A1	A2/A2	A1/A1	A2/A2	A1/A1
Lagotto Romagnolo_1191	A1/A1	A2/A2	A1/A1	A2/A2	A1/A1
Lagotto Romagnolo_1192	A1/A2	A1/A2	A1/A1	A2/A2	A1/A1
Lagotto Romagnolo_1193	A1/A2	A2/A2	A1/A1	A2/A2	A1/A1
Lagotto Romagnolo_1194	A1/A2	A2/A2	A1/A2	A1/A2	A1/A2
Lagotto Romagnolo_1195	A1/A2	A2/A2	A1/A2	A1/A2	A1/A2
Lagotto Romagnolo_1196	A1/A2	A2/A2	A1/A2	A1/A2	A1/A2
Lagotto Romagnolo_1197	A1/A2	A2/A2	A1/A2	A1/A2	A1/A2
Lagotto Romagnolo_1198	A1/A2	A2/A2	A1/A2	A1/A2	A1/A2
Lagotto Romagnolo_1199	A1/A2	A2/A2	A1/A2	A1/A2	A1/A2
Lagotto Romagnolo_1200	A1/A1	A2/A2	A1/A2	A1/A2	A1/A2
Lagotto Romagnolo_1201	A1/A2	A2/A2	A1/A2	A1/A2	A1/A2
Lagotto Romagnolo_1202	A1/A2	A2/A2	A1/A2	A1/A2	A1/A2
Lagotto Romagnolo_1203	A1/A1	A2/A2	A1/A2	A1/A2	A1/A2
Lagotto Romagnolo_1204	A1/A2	A2/A2	A1/A2	A1/A2	A1/A2
Lagotto Romagnolo_1205	A2/A2	A2/A2	A1/A2	A1/A2	A1/A2
Lagotto Romagnolo_1206	A2/A2	A2/A2	A1/A2	A1/A2	A1/A2
Lagotto Romagnolo_1207	A1/A2	A2/A2	A1/A2	A1/A2	A1/A2
Lagotto Romagnolo_1208	A1/A2	A2/A2	A1/A2	A1/A2	A1/A2
Lagotto Romagnolo_1209	A1/A2	A2/A2	A1/A2	A1/A2	A1/A2
Lagotto Romagnolo_1210	A2/A2	A1/A2	A1/A2	A1/A2	A1/A2
Lagotto Romagnolo_1211	A1/A1	A1/A2	A1/A2	A1/A2	A1/A2
Lagotto Romagnolo_1212	A1/A2	A2/A2	A1/A2	A1/A2	A1/A2
Lagotto Romagnolo_1213	A1/A2	A2/A2	A1/A2	A1/A2	A1/A2
Lagotto Romagnolo_1214	A1/A2	A1/A2	A1/A2	A1/A2	A1/A2
Lagotto Romagnolo_1215	A1/A1	A2/A2	A1/A2	A1/A2	A1/A2
Lagotto Romagnolo_1216	A1/A2	A2/A2	A1/A2	A1/A2	A1/A2
Lagotto Romagnolo_1217	A2/A2	A2/A2	A1/A2	A1/A2	A1/A2
Lagotto Romagnolo_1218	A2/A2	A2/A2	A1/A2	A1/A2	A1/A2
Lagotto Romagnolo_1219	A1/A2	A2/A2	A1/A2	A1/A2	A1/A2
Lagotto Romagnolo_1220	A1/A1	A1/A2	A1/A2	A1/A2	A1/A2
Lagotto Romagnolo_1221	A1/A1	A1/A1	A1/A2	A1/A2	A1/A2
Lagotto Romagnolo_1222	A2/A2	A2/A2	A1/A1	A1/A2	A1/A2
Lagotto Romagnolo_1223	A1/A2	A1/A2	A1/A1	A1/A2	A1/A2
Lagotto Romagnolo_1224	A1/A2	A2/A2	A1/A1	A1/A2	A1/A2
Lagotto Romagnolo_1225	A1/A1	A1/A2	A1/A2	A2/A2	A1/A2
Lagotto Romagnolo_1226	A1/A2	A1/A2	A1/A2	A2/A2	A1/A2
Lagotto Romagnolo_1227	A1/A2	A1/A2	A1/A2	A2/A2	A1/A2
Lagotto Romagnolo_1228	A1/A1	A2/A2	A1/A1	A2/A2	A1/A2
Lagotto Romagnolo_1229	A1/A2	A1/A2	A1/A1	A2/A2	A1/A2
Lagotto Romagnolo_1230	A2/A2	A2/A2	A1/A1	A2/A2	A1/A2
Lagotto Romagnolo_1231	A1/A1	A1/A2	A1/A1	A2/A2	A1/A2
Lagotto Romagnolo_1232	A1/A2	A1/A1	A1/A1	A2/A2	A1/A2
Lagotto Romagnolo_1233	A1/A1	A2/A2	A1/A1	A2/A2	A1/A2
Lagotto Romagnolo_1234	A1/A2	A2/A2	A1/A1	A2/A2	A1/A2
Lagotto Romagnolo_1235	A1/A2	A1/A2	A1/A1	A2/A2	A1/A2
Lagotto Romagnolo_1236	A2/A2	A1/A2	A1/A1	A2/A2	A1/A2
Lagotto Romagnolo_1237	A1/A1	A1/A2	A1/A1	A2/A2	A1/A2
Lagotto Romagnolo_1238	A1/A1	A2/A2	A1/A1	A2/A2	A1/A2
Lagotto Romagnolo_1239	A1/A2	A2/A2	A1/A1	A2/A2	A1/A2
Lagotto Romagnolo_1240	A1/A2	A2/A2	A1/A1	A2/A2	A1/A2
Lagotto Romagnolo_1241	A1/A1	A2/A2	A1/A1	A2/A2	A1/A2
Lagotto Romagnolo_1242	A2/A2	A1/A1	A1/A1	A2/A2	A1/A2
Lagotto Romagnolo_1243	A1/A2	A1/A2	A1/A1	A2/A2	A1/A2
Lagotto Romagnolo_1244	A1/A1	A1/A2	A1/A1	A2/A2	A1/A2
Lagotto Romagnolo_1245	A1/A2	A1/A2	A1/A1	A2/A2	A1/A2
Lagotto Romagnolo_1246	A1/A1	A2/A2	A1/A1	A2/A2	A1/A2
Lagotto Romagnolo_1247	A1/A1	A1/A2	A1/A1	A2/A2	A1/A2
Lagotto Romagnolo_1248	A1/A2	A2/A2	A1/A1	A2/A2	A1/A2
Lagotto Romagnolo_1249	A1/A2	A2/A2	A1/A1	A2/A2	A1/A2
Lagotto Romagnolo_1250	A1/A2	A2/A2	A1/A1	A2/A2	A1/A2
Lagotto Romagnolo_1251	A1/A1	A2/A2	A1/A1	A2/A2	A1/A2
Lagotto Romagnolo_1252	A1/A1	A1/A2	A1/A1	A2/A2	A1/A2
Lagotto Romagnolo_1253	A1/A2	A2/A2	A1/A1	A2/A2	A1/A2
Lagotto Romagnolo_1254	A1/A1	A2/A2	A1/A1	A2/A2	A1/A2
Lagotto Romagnolo_1255	A1/A1	A2/A2	A1/A1	A2/A2	A1/A2
Lagotto Romagnolo_1256	A1/A1	A1/A1	A1/A1	A2/A2	A1/A2
Lagotto Romagnolo_1257	A1/A2	A1/A2	A1/A1	A2/A2	A1/A2
Lagotto Romagnolo_1258	A1/A1	A1/A2	A1/A1	A2/A2	A1/A2
Lagotto Romagnolo_1259	A1/A1	A2/A2	A1/A1	A2/A2	A1/A2
Lagotto Romagnolo_1260	A1/A1	A2/A2	A1/A1	A2/A2	A1/A2
Lagotto Romagnolo_1261	A1/A2	A1/A2	A1/A1	A2/A2	A1/A2
Lagotto Romagnolo_1262	A1/A2	A1/A2	A1/A1	A2/A2	A1/A2
Lagotto Romagnolo_1263	A2/A2	A2/A2	A1/A1	A2/A2	A1/A2
Lagotto Romagnolo_1264	A1/A2	A2/A2	A1/A1	A2/A2	A1/A2
Lagotto Romagnolo_1265	A1/A2	A2/A2	A1/A1	A2/A2	A1/A2
Lagotto Romagnolo_1266	A1/A2	A2/A2	A1/A1	A2/A2	A1/A2
Lagotto Romagnolo_1267	A1/A2	A2/A2	A1/A1	A2/A2	A1/A2
Lagotto Romagnolo_1268	A1/A1	A2/A2	A1/A1	A2/A2	A1/A2
Lagotto Romagnolo_1269	A2/A2	A1/A2	A1/A1	A2/A2	A1/A2
Lagotto Romagnolo_1270	A1/A2	A1/A2	A1/A1	A2/A2	A1/A2
Lagotto Romagnolo_1271	A1/A2	A2/A2	A1/A1	A2/A2	A1/A2
Lagotto Romagnolo_1272	A1/A2	A2/A2	A1/A1	A2/A2	A1/A2
Lagotto Romagnolo_1273	A2/A2	A2/A2	A1/A1	A2/A2	A1/A2
Lagotto Romagnolo_1274	A2/A2	A1/A2	A1/A1	A2/A2	A1/A2
Lagotto Romagnolo_1275	A2/A2	A1/A2	A1/A1	A2/A2	A1/A2
Lagotto Romagnolo_1276	A1/A1	A2/A2	A1/A1	A2/A2	A1/A2
Lagotto Romagnolo_1277	A1/A1	A2/A2	A1/A1	A2/A2	A1/A2
Lagotto Romagnolo_1278	A2/A2	A2/A2	A1/A1	A2/A2	A1/A2
Lagotto Romagnolo_1279	A1/A2	A2/A2	A1/A1	A2/A2	A1/A2
Lagotto Romagnolo_1280	A1/A1	A2/A2	A1/A1	A2/A2	A1/A2
Lagotto Romagnolo_1281	A2/A2	A1/A2	A1/A1	A2/A2	A1/A2
Lagotto Romagnolo_1282	A1/A2	A2/A2	A1/A1	A2/A2	A1/A2
Lagotto Romagnolo_1283	A1/A2	A1/A2	A1/A1	A2/A2	A1/A2
Lagotto Romagnolo_1284	A1/A2	A2/A2	A1/A1	A2/A2	A1/A2
Lagotto Romagnolo_1285	A2/A2	A2/A2	A1/A1	A2/A2	A1/A2
Lagotto Romagnolo_1286	A1/A2	A2/A2	A1/A1	A2/A2	A1/A2
Lagotto Romagnolo_1287	A1/A2	A2/A2	A1/A1	A2/A2	A1/A2
Lagotto Romagnolo_1288	A1/A1	A1/A2	A1/A1	A2/A2	A1/A2
Lagotto Romagnolo_1289	A1/A1	A1/A2	A1/A1	A2/A2	A1/A2
Lagotto Romagnolo_1290	A1/A2	A2/A2	A1/A1	A2/A2	A1/A2
Lagotto Romagnolo_1291	A2/A2	A1/A2	A1/A1	A2/A2	A1/A2
Lagotto Romagnolo_1292	A1/A2	A1/A2	A1/A1	A2/A2	A1/A2
Lagotto Romagnolo_1293	A1/A2	A2/A2	A1/A1	A2/A2	A1/A2
Lagotto Romagnolo_1294	A1/A2	A2/A2	A1/A1	A2/A2	A1/A2
Lagotto Romagnolo_1295	A1/A2	A2/A2	A1/A1	A2/A2	A1/A2
Lagotto Romagnolo_1296	A1/A1	A2/A2	A1/A1	A2/A2	A1/A2
Lagotto Romagnolo_1297	A1/A2	A1/A1	A1/A1	A2/A2	A1/A2
Lagotto Romagnolo_1298	A1/A2	A1/A2	A1/A1	A2/A2	A1/A2
Lagotto Romagnolo_1299	A1/A2	A1/A2	A1/A1	A2/A2	A1/A2
Lagotto Romagnolo_1300	A1/A2	A1/A2	A1/A1	A2/A2	A1/A2
Lagotto Romagnolo_1301	A1/A2	A1/A2	A1/A1	A2/A2	A1/A2
Lagotto Romagnolo_1302	A2/A2	A1/A2	A1/A1	A2/A2	A1/A2
Lagotto Romagnolo_1303	A1/A1	A1/A2	A1/A1	A2/A2	A1/A2
Lagotto Romagnolo_1304	A1/A1	A1/A1	A1/A1	A2/A2	A1/A2
Lagotto Romagnolo_1305	A1/A2	A2/A2	A1/A1	A2/A2	A1/A2
Lagotto Romagnolo_1306	A1/A2	A1/A2	A1/A1	A2/A2	A1/A2
Lagotto Romagnolo_1307	A1/A2	A2/A2	A1/A1	A2/A2	A1/A2
Lagotto Romagnolo_1308	A1/A2	A1/A2	A1/A1	A2/A2	A1/A2
Lagotto Romagnolo_1309	A1/A1	A2/A2	A1/A1	A2/A2	A1/A2
Lagotto Romagnolo_1310	A1/A1	A1/A2	A1/A1	A2/A2	A1/A2
Lagotto Romagnolo_1311	A1/A2	A2/A2	A1/A1	A2/A2	A1/A2
Lagotto Romagnolo_1312	A1/A1	A1/A2	A1/A1	A2/A2	A1/A2
Lagotto Romagnolo_1313	A1/A2	A2/A2	A1/A1	A2/A2	A1/A2
Lagotto Romagnolo_1314	A1/A2	A1/A2	A1/A1	A2/A2	A1/A2
Lagotto Romagnolo_1315	A1/A2	A2/A2	A1/A1	A2/A2	A1/A2
Lagotto Romagnolo_1316	A1/A1	A2/A2	A1/A1	A2/A2	A1/A2
Lagotto Romagnolo_1317	A1/A2	A2/A2	A1/A1	A2/A2	A1/A2
Lagotto Romagnolo_1318	A1/A1	A1/A1	A1/A1	A2/A2	A1/A2
Lagotto Romagnolo_1319	A2/A2	A2/A2	A1/A1	A2/A2	A1/A2
Lagotto Romagnolo_1320	A1/A2	A2/A2	A1/A1	A2/A2	A1/A2
Lagotto Romagnolo_1321	A1/A2	A2/A2	A1/A1	A2/A2	A1/A2
Lagotto Romagnolo_1322	A1/A2	A1/A2	A1/A1	A2/A2	A1/A2
Lagotto Romagnolo_1323	A2/A2	A2/A2	A1/A1	A2/A2	A1/A2
Lagotto Romagnolo_1324	A1/A2	A2/A2	A1/A1	A2/A2	A1/A2
Lagotto Romagnolo_1325	A1/A1	A2/A2	A1/A1	A2/A2	A1/A2
Lagotto Romagnolo_1326	A1/A1	A2/A2	A1/A1	A2/A2	A1/A2
Lagotto Romagnolo_1327	A1/A2	A2/A2	A1/A1	A2/A2	A1/A2
Lagotto Romagnolo_1328	A1/A2	A2/A2	A1/A1	A2/A2	A1/A2
Lagotto Romagnolo_1329	A1/A2	A2/A2	A1/A1	A2/A2	A1/A2
Lagotto Romagnolo_1330	A2/A2	A2/A2	A1/A1	A2/A2	A1/A2
Lagotto Romagnolo_1331	A1/A2	A2/A2	A1/A1	A2/A2	A1/A2
Lagotto Romagnolo_1332	A2/A2	A2/A2	A1/A1	A2/A2	A1/A2
Lagotto Romagnolo_1333	A1/A1	A2/A2	A1/A1	A2/A2	A1/A2
Lagotto Romagnolo_1334	A1/A1	A2/A2	A1/A1	A2/A2	A1/A2
Lagotto Romagnolo_1335	A1/A2	A1/A2	A1/A1	A2/A2	A1/A2
[truncated: 1,190 more rows]

## Sheet: MLAS
Dog_ID	MC1R	CBD103	ASIP	Testing_Lab
Boston Terrier_95	EM/E	KB/ky	ay/ayt	1
Boston Terrier_96	EM/EM	KB/ky	ay/ayt	1
Boston Terrier_97	EM/EM	KB/ky	ay/ayt	1
Tibetan Mastiff_109	EM/E	ky/ky	ay/ayt	1
Tibetan Spaniel_178	E/E	KB/ky	ay/at	2
Tibetan Spaniel_179	E/E	KB/ky	ay/ay	2
Tibetan Spaniel_180	EM/E	KB/ky	ay/ay	2
Tibetan Spaniel_181	EM/E	KB/ky	ay/ay	2
Tibetan Spaniel_182	E/e	ky/ky	at/at	2
Tibetan Spaniel_183	E/E	ky/ky	at/at	4
Tibetan Spaniel_184	E/E	ky/ky	at/at	2
Tibetan Spaniel_185	E/E	ky/ky	at/at	2
Tibetan Spaniel_186	E/E	ky/ky	ayt/at	5
Tibetan Spaniel_187	E/E	ky/ky	ayt/at	5
Tibetan Spaniel_188	E/E	ky/ky	ayt/at	5
Tibetan Spaniel_189	E/E	ky/ky	ayt/at	5
Tibetan Spaniel_190	E/E	ky/ky	ayt/at	5
Tibetan Spaniel_191	E/e	ky/ky	ayt/at	2
Tibetan Spaniel_192	E/E	ky/ky	ayt/at	4 & 5
Tibetan Spaniel_193	E/E	ky/ky	ay/at	2
Tibetan Spaniel_194	E/E	ky/ky	ay/at	2
Tibetan Spaniel_195	E/E	ky/ky	ay/at	2
Tibetan Spaniel_196	E/E	ky/ky	ay/at	2
Tibetan Spaniel_197	E/E	ky/ky	ay/at	2
Tibetan Spaniel_198	E/E	ky/ky	ay/at	2
Tibetan Spaniel_199	E/E	ky/ky	ay/at	2
Tibetan Spaniel_200	E/E	ky/ky	ay/at	1
Tibetan Spaniel_201	E/E	ky/ky	ay/at	2
Tibetan Spaniel_202	E/E	ky/ky	ay/at	2
Tibetan Spaniel_203	E/E	ky/ky	ay/at	2
Tibetan Spaniel_204	E/E	ky/ky	ay/ayt	2
Tibetan Spaniel_205	E/E	ky/ky	ay/ayt	2
Tibetan Spaniel_206	E/E	ky/ky	ay/ayt	2
Tibetan Spaniel_207	E/E	ky/ky	ay/ayt	4
Tibetan Spaniel_208	E/E	ky/ky	ay/ayt	2
Tibetan Spaniel_209	E/E	ky/ky	ay/ay	2
Tibetan Spaniel_210	E/E	ky/ky	ay/ay	2
Tibetan Spaniel_211	E/E	ky/ky	ay/ay	2
Tibetan Spaniel_212	E/E	ky/ky	ay/ay	2
Tibetan Spaniel_213	E/e	ky/ky	ay/ay	2
Tibetan Spaniel_214	E/E	ky/ky	ay/ay	2
Tibetan Spaniel_215	E/E	ky/ky	ay/ay	2
Tibetan Spaniel_216	E/E	ky/ky	ay/ay	2
Tibetan Spaniel_217	E/e	ky/ky	ay/ay	2
Tibetan Spaniel_218	E/E	ky/ky	ay/ay	2
Tibetan Spaniel_219	E/E	ky/ky	ay/ay	2
Tibetan Spaniel_220	E/E	ky/ky	ay/ay	2
Tibetan Spaniel_221	E/E	ky/ky	ay/ay	2
Tibetan Spaniel_222	E/e	ky/ky	ay/ay	2
Tibetan Spaniel_223	E/e	ky/ky	ay/ay	2
Tibetan Spaniel_224	E/E	ky/ky	ay/ay	2
Tibetan Spaniel_225	E/E	ky/ky	ay/ay	2
Tibetan Spaniel_226	E/e	ky/ky	ay/ay	2
Tibetan Spaniel_227	E/E	ky/ky	ay/ay	2
Tibetan Spaniel_228	E/E	ky/ky	ay/ay	2
Tibetan Spaniel_229	E/e	ky/ky	ay/ay	2
Tibetan Spaniel_230	E/e	ky/ky	ay/ay	2
Tibetan Spaniel_231	E/E	ky/ky	ay/ay	2
Tibetan Spaniel_232	E/E	ky/ky	ay/ay	2
Tibetan Spaniel_233	E/E	ky/ky	ay/ay	2
Tibetan Spaniel_234	E/E	ky/ky	ay/ay	2
Tibetan Spaniel_235	E/e	ky/ky	ay/ay	2
Tibetan Spaniel_236	E/E	ky/ky	ay/ay	2
Tibetan Spaniel_237	E/E	ky/ky	ay/ay	2
Tibetan Spaniel_238	E/E	ky/ky	ay/ay	2
Tibetan Spaniel_239	E/E	ky/ky	ay/ay	2
Tibetan Spaniel_240	E/E	ky/ky	ay/ay	2
Tibetan Spaniel_241	E/E	ky/ky	ay/ay	2
Tibetan Spaniel_242	E/E	ky/ky	ay/ay	2
Tibetan Spaniel_243	E/E	ky/ky	ay/ay	2
Tibetan Spaniel_244	E/E	ky/ky	ay/ay	2
Tibetan Spaniel_245	E/E	ky/ky	ay/ay	2
Tibetan Spaniel_246	E/e	ky/ky	ay/ay	2
Tibetan Spaniel_247	EM/E	ky/ky	at/at	2
Tibetan Spaniel_248	EM/E	ky/ky	ay/at	2
Tibetan Spaniel_249	EM/E	ky/ky	ay/at	2
Tibetan Spaniel_250	EM/E	ky/ky	ay/ayt	4
Tibetan Spaniel_251	EM/E	ky/ky	ay/ayt	4
Tibetan Spaniel_252	EM/E	ky/ky	ay/ayt	2
Tibetan Spaniel_253	E/E		at/at	4
Tibetan Spaniel_254	E/E		at/at	5
Tibetan Spaniel_255	E/E		at/at	4
Tibetan Spaniel_256	E/E		at/at	4
Tibetan Spaniel_257	E/E		at/at	6
Tibetan Spaniel_258	E/e		at/at	6
Tibetan Spaniel_259	E/e		at/at	6
Tibetan Spaniel_260	E/E		ay/at	5
Tibetan Spaniel_261	E/e		ay/at	4
Tibetan Spaniel_262	E/E		ay/at	1 & 4
Tibetan Spaniel_263	E/E		ay/at	5
Tibetan Spaniel_264	E/E		ay/at	5
Tibetan Spaniel_265	E/E		ay/at	5
Tibetan Spaniel_266	E/E		ay/at	4
Tibetan Spaniel_267	E/E		ay/at	4 & 5
Tibetan Spaniel_268	E/E		ay/at	5
Tibetan Spaniel_269	E/E		ay/at	5
Tibetan Spaniel_270	E/E		ay/at	5
Tibetan Spaniel_271	E/E		ay/at	5
Tibetan Spaniel_272	E/E		ay/at	4
Tibetan Spaniel_273	E/E		ay/at	5
Tibetan Spaniel_274	E/E		ay/at	1
Tibetan Spaniel_275	E/E		ay/at	5
Tibetan Spaniel_276	E/E		ay/ay	4
Tibetan Spaniel_277	E/E		ay/ay	5
Tibetan Spaniel_278	E/E		ay/ay	5
Tibetan Spaniel_279	E/E		ay/ay	5
Tibetan Spaniel_280	E/e		ay/ay	4
Tibetan Spaniel_281	E/E		ay/ay	4
Tibetan Spaniel_282	E/E		ay/ay	5
Tibetan Spaniel_283	E/E		ay/ay	5
Tibetan Spaniel_284	E/e		ay/ay	3
Tibetan Spaniel_285	EM/E		at/at	5
Tibetan Spaniel_286	EM/E		at/at	5
Tibetan Spaniel_287	EM/E		ay/ay	6
Tibetan Spaniel_288	EM/E		ay/ay	4
Tibetan Spaniel_289			at/at	5
Tibetan Spaniel_290			at/at	5
Tibetan Spaniel_291			ay/at	5
Tibetan Spaniel_292			ay/at	5
